# Supplementary material for: Learning performance and brain structure of artificially-reared honey bees fed with different quantities of food
Source: PeerJ. 2017 Oct 23;5:e3858. doi: 10.7717/peerj.3858 (PMC5657415; doi:10.7717/peerj.3858)
Supplement: Supplemental Information 2 [file peerj-05-3858-s002.csv]

ID	Colony	Observer	Treatment	Origin	Date	Trial	Trial2	CS	PER
62	LA33	Karin	In Vivo	1	11.05.2014	1	1	CS+	0
64	LA33	Karin	In Vivo	1	11.05.2014	1	1	CS+	0
65	LA33	Karin	In Vivo	1	11.05.2014	1	1	CS+	0
70	LA43	Karin	In Vivo	1	11.05.2014	1	1	CS+	0
71	LA43	Karin	In Vivo	1	11.05.2014	1	1	CS+	0
72	LA43	Karin	In Vivo	1	11.05.2014	1	1	CS+	0
74	LA43	Karin	In Vivo	1	11.05.2014	1	1	CS+	0
78	LA33	Karin	5plus	0	11.05.2014	1	1	CS+	0
79	LA33	Karin	5plus	0	11.05.2014	1	1	CS+	0
81	LA33	Karin	5plus	0	11.05.2014	1	1	CS+	0
86	LA43	Karin	5less	0	11.05.2014	1	1	CS+	0
87	LA43	Karin	5less	0	11.05.2014	1	1	CS+	0
97	LA33	Karin	Aupinel	0	11.05.2014	1	1	CS+	0
99	LA33	Karin	Aupinel	0	11.05.2014	1	1	CS+	0
104	LA43	Karin	Aupinel	0	11.05.2014	1	1	CS+	0
108	LA33	Karin	10plus	0	11.05.2014	1	1	CS+	0
118	LA43	Together	In Vivo	1	12.05.2014	1	1	CS+	0
125	LA43	Together	5plus	0	12.05.2014	1	1	CS+	0
126	LA43	Together	5plus	0	12.05.2014	1	1	CS+	0
127	LA43	Together	5plus	0	12.05.2014	1	1	CS+	0
128	LA33	Together	5plus	0	12.05.2014	1	1	CS+	0
138	LA33	Together	Aupinel	0	12.05.2014	1	1	CS+	0
139	LA33	Together	Aupinel	0	12.05.2014	1	1	CS+	0
147	LA33	Together	10plus	0	12.05.2014	1	1	CS+	0
149	LA33	Together	10plus	0	12.05.2014	1	1	CS+	0
150	LA43	Together	5less	0	12.05.2014	1	1	CS+	0
154	LA33	Together	5less	0	12.05.2014	1	1	CS+	0
155	LA33	Together	5less	0	12.05.2014	1	1	CS+	0
168	LA43	Together	In Vivo	1	13.05.2014	1	1	CS+	0
172	LA33	Together	In Vivo	1	13.05.2014	1	1	CS+	0
173	LA33	Together	In Vivo	1	13.05.2014	1	1	CS+	0
177	LA43	Together	Aupinel	0	13.05.2014	1	1	CS+	0
178	LA43	Together	Aupinel	0	13.05.2014	1	1	CS+	0
189	LA43	Together	5less	0	13.05.2014	1	1	CS+	0
190	LA43	Together	5less	0	13.05.2014	1	1	CS+	0
192	LA33	Together	5less	0	13.05.2014	1	1	CS+	0
200	LA43	Together	5plus	0	13.05.2014	1	1	CS+	0
201	LA33	Together	5plus	0	13.05.2014	1	1	CS+	0
202	LA33	Together	5plus	0	13.05.2014	1	1	CS+	0
204	LA43	Together	10plus	0	13.05.2014	1	1	CS+	0
205	LA43	Together	10plus	0	13.05.2014	1	1	CS+	0
208	LA33	Together	10plus	0	13.05.2014	1	1	CS+	0
210	LA33	Together	10plus	0	13.05.2014	1	1	CS+	0
250	LA43	Together	10plus	0	14.05.2014	1	1	CS+	0
267	LA43	Beate	10plus	0	15.05.2014	1	1	CS+	0
268	LA43	Beate	10plus	0	15.05.2014	1	1	CS+	0
270	LA33	Beate	10plus	0	15.05.2014	1	1	CS+	0
271	LA33	Beate	10plus	0	15.05.2014	1	1	CS+	0
272	LA33	Beate	10plus	0	15.05.2014	1	1	CS+	0
273	LA43	Beate	Aupinel	0	15.05.2014	1	1	CS+	0
274	LA43	Beate	Aupinel	0	15.05.2014	1	1	CS+	0
275	LA43	Beate	Aupinel	0	15.05.2014	1	1	CS+	0
276	LA33	Beate	Aupinel	0	15.05.2014	1	1	CS+	0
285	LA43	Beate	5less	0	15.05.2014	1	1	CS+	0
288	LA33	Beate	5less	0	15.05.2014	1	1	CS+	0
290	LA33	Beate	5less	0	15.05.2014	1	1	CS+	0
295	LA43	Beate	5plus	0	15.05.2014	1	1	CS+	0
297	LA43	Beate	5plus	0	15.05.2014	1	1	CS+	0
352	LA33	Beate	In Vivo	1	19.05.2014	1	1	CS+	0
354	LA43	Beate	In Vivo	1	19.05.2014	1	1	CS+	0
357	LA43	Beate	In Vivo	1	19.05.2014	1	1	CS+	0
358	LA33	Karin	In Vivo	1	19.05.2014	1	1	CS+	0
361	LA43	Karin	In Vivo	1	19.05.2014	1	1	CS+	0
363	LA43	Karin	In Vivo	1	19.05.2014	1	1	CS+	0
364	LA43	Karin	In Vivo	1	19.05.2014	1	1	CS+	0
365	LA33	Beate	In Vivo	1	19.05.2014	1	1	CS+	0
366	LA33	Beate	In Vivo	1	19.05.2014	1	1	CS+	0
369	LA33	Beate	Aupinel	0	19.05.2014	1	1	CS+	0
372	LA43	Karin	Aupinel	0	19.05.2014	1	1	CS+	0
374	LA43	Beate	Aupinel	0	19.05.2014	1	1	CS+	0
383	LA43	Karin	10plus	0	19.05.2014	1	1	CS+	0
388	LA33	Beate	5plus	0	19.05.2014	1	1	CS+	0
389	LA33	Beate	5plus	0	19.05.2014	1	1	CS+	0
390	LA33	Beate	5plus	0	19.05.2014	1	1	CS+	0
393	LA43	Beate	5less	0	19.05.2014	1	1	CS+	0
394	LA43	Beate	5less	0	19.05.2014	1	1	CS+	0
395	LA43	Beate	5less	0	19.05.2014	1	1	CS+	0
398	LA33	Beate	5less	0	19.05.2014	1	1	CS+	0
403	LA43	Beate	5less	0	20.05.2014	1	1	CS+	0
404	LA43	Beate	5less	0	20.05.2014	1	1	CS+	0
409	LA33	Karin	5less	0	20.05.2014	1	1	CS+	0
410	LA33	Karin	5less	0	20.05.2014	1	1	CS+	0
417	LA33	Karin	Aupinel	0	20.05.2014	1	1	CS+	0
418	LA33	Karin	Aupinel	0	20.05.2014	1	1	CS+	0
424	LA33	Beate	Aupinel	0	20.05.2014	1	1	CS+	0
425	LA33	Beate	Aupinel	0	20.05.2014	1	1	CS+	0
429	LA33	Karin	5plus	0	20.05.2014	1	1	CS+	0
431	LA33	Karin	5plus	0	20.05.2014	1	1	CS+	0
435	LA33	Beate	5plus	0	20.05.2014	1	1	CS+	0
436	LA33	Beate	5plus	0	20.05.2014	1	1	CS+	0
438	LA33	Beate	5plus	0	20.05.2014	1	1	CS+	0
439	LA33	Beate	5plus	0	20.05.2014	1	1	CS+	0
440	LA33	Beate	5plus	0	20.05.2014	1	1	CS+	0
443	LA43	Beate	10plus	0	20.05.2014	1	1	CS+	0
446	LA43	Karin	10plus	0	20.05.2014	1	1	CS+	0
449	LA33	Karin	10plus	0	20.05.2014	1	1	CS+	0
458	LA43	Beate	In Vivo	1	20.05.2014	1	1	CS+	0
459	LA43	Beate	In Vivo	1	20.05.2014	1	1	CS+	0
464	LA43	Karin	In Vivo	1	20.05.2014	1	1	CS+	0
470	LA33	Karin	5less	0	21.05.2014	1	1	CS+	0
472	LA33	Beate	5less	0	21.05.2014	1	1	CS+	0
475	LA33	Beate	5less	0	21.05.2014	1	1	CS+	0
480	LA33	Karin	Aupinel	0	21.05.2014	1	1	CS+	0
482	LA33	Karin	Aupinel	0	21.05.2014	1	1	CS+	0
484	LA33	Beate	Aupinel	0	21.05.2014	1	1	CS+	0
485	LA33	Beate	Aupinel	0	21.05.2014	1	1	CS+	0
486	LA33	Beate	Aupinel	0	21.05.2014	1	1	CS+	0
489	LA33	Beate	Aupinel	0	21.05.2014	1	1	CS+	0
492	LA33	Karin	5plus	0	21.05.2014	1	1	CS+	0
493	LA33	Karin	5plus	0	21.05.2014	1	1	CS+	0
495	LA33	Karin	5plus	0	21.05.2014	1	1	CS+	0
497	LA33	Beate	5plus	0	21.05.2014	1	1	CS+	0
500	LA33	Beate	5plus	0	21.05.2014	1	1	CS+	0
504	LA33	Karin	10plus	0	21.05.2014	1	1	CS+	0
515	LA33	Beate	10plus	0	21.05.2014	1	1	CS+	0
516	LA43	Karin	In Vivo	1	21.05.2014	1	1	CS+	0
518	LA43	Karin	In Vivo	1	21.05.2014	1	1	CS+	0
521	LA43	Karin	In Vivo	1	21.05.2014	1	1	CS+	0
524	LA43	Karin	In Vivo	1	21.05.2014	1	1	CS+	0
525	LA43	Karin	In Vivo	1	21.05.2014	1	1	CS+	0
527	LA43	Beate	In Vivo	1	21.05.2014	1	1	CS+	0
528	LA43	Beate	In Vivo	1	21.05.2014	1	1	CS+	0
529	LA43	Beate	In Vivo	1	21.05.2014	1	1	CS+	0
530	LA43	Beate	In Vivo	1	21.05.2014	1	1	CS+	0
531	LA43	Beate	In Vivo	1	21.05.2014	1	1	CS+	0
62	LA33	Karin	In Vivo	1	11.05.2014	2	4	CS+	1
64	LA33	Karin	In Vivo	1	11.05.2014	2	4	CS+	0
65	LA33	Karin	In Vivo	1	11.05.2014	2	4	CS+	0
70	LA43	Karin	In Vivo	1	11.05.2014	2	4	CS+	0
71	LA43	Karin	In Vivo	1	11.05.2014	2	4	CS+	1
72	LA43	Karin	In Vivo	1	11.05.2014	2	4	CS+	0
74	LA43	Karin	In Vivo	1	11.05.2014	2	4	CS+	1
78	LA33	Karin	5plus	0	11.05.2014	2	4	CS+	0
79	LA33	Karin	5plus	0	11.05.2014	2	4	CS+	0
81	LA33	Karin	5plus	0	11.05.2014	2	4	CS+	1
86	LA43	Karin	5less	0	11.05.2014	2	4	CS+	1
87	LA43	Karin	5less	0	11.05.2014	2	4	CS+	0
97	LA33	Karin	Aupinel	0	11.05.2014	2	4	CS+	1
99	LA33	Karin	Aupinel	0	11.05.2014	2	4	CS+	1
104	LA43	Karin	Aupinel	0	11.05.2014	2	4	CS+	0
108	LA33	Karin	10plus	0	11.05.2014	2	4	CS+	1
118	LA43	Together	In Vivo	1	12.05.2014	2	4	CS+	0
125	LA43	Together	5plus	0	12.05.2014	2	4	CS+	0
126	LA43	Together	5plus	0	12.05.2014	2	4	CS+	0
127	LA43	Together	5plus	0	12.05.2014	2	4	CS+	1
128	LA33	Together	5plus	0	12.05.2014	2	4	CS+	1
138	LA33	Together	Aupinel	0	12.05.2014	2	4	CS+	1
139	LA33	Together	Aupinel	0	12.05.2014	2	4	CS+	0
147	LA33	Together	10plus	0	12.05.2014	2	4	CS+	0
149	LA33	Together	10plus	0	12.05.2014	2	4	CS+	1
150	LA43	Together	5less	0	12.05.2014	2	4	CS+	1
154	LA33	Together	5less	0	12.05.2014	2	4	CS+	0
155	LA33	Together	5less	0	12.05.2014	2	4	CS+	0
168	LA43	Together	In Vivo	1	13.05.2014	2	4	CS+	0
172	LA33	Together	In Vivo	1	13.05.2014	2	4	CS+	0
173	LA33	Together	In Vivo	1	13.05.2014	2	4	CS+	0
177	LA43	Together	Aupinel	0	13.05.2014	2	4	CS+	0
178	LA43	Together	Aupinel	0	13.05.2014	2	4	CS+	0
189	LA43	Together	5less	0	13.05.2014	2	4	CS+	0
190	LA43	Together	5less	0	13.05.2014	2	4	CS+	0
192	LA33	Together	5less	0	13.05.2014	2	4	CS+	0
200	LA43	Together	5plus	0	13.05.2014	2	4	CS+	1
201	LA33	Together	5plus	0	13.05.2014	2	4	CS+	1
202	LA33	Together	5plus	0	13.05.2014	2	4	CS+	0
204	LA43	Together	10plus	0	13.05.2014	2	4	CS+	1
205	LA43	Together	10plus	0	13.05.2014	2	4	CS+	0
208	LA33	Together	10plus	0	13.05.2014	2	4	CS+	1
210	LA33	Together	10plus	0	13.05.2014	2	4	CS+	1
250	LA43	Together	10plus	0	14.05.2014	2	4	CS+	0
267	LA43	Beate	10plus	0	15.05.2014	2	4	CS+	1
268	LA43	Beate	10plus	0	15.05.2014	2	4	CS+	0
270	LA33	Beate	10plus	0	15.05.2014	2	4	CS+	0
271	LA33	Beate	10plus	0	15.05.2014	2	4	CS+	0
272	LA33	Beate	10plus	0	15.05.2014	2	4	CS+	0
273	LA43	Beate	Aupinel	0	15.05.2014	2	4	CS+	0
274	LA43	Beate	Aupinel	0	15.05.2014	2	4	CS+	0
275	LA43	Beate	Aupinel	0	15.05.2014	2	4	CS+	0
276	LA33	Beate	Aupinel	0	15.05.2014	2	4	CS+	0
285	LA43	Beate	5less	0	15.05.2014	2	4	CS+	0
288	LA33	Beate	5less	0	15.05.2014	2	4	CS+	0
290	LA33	Beate	5less	0	15.05.2014	2	4	CS+	1
295	LA43	Beate	5plus	0	15.05.2014	2	4	CS+	0
297	LA43	Beate	5plus	0	15.05.2014	2	4	CS+	1
352	LA33	Beate	In Vivo	1	19.05.2014	2	4	CS+	0
354	LA43	Beate	In Vivo	1	19.05.2014	2	4	CS+	0
357	LA43	Beate	In Vivo	1	19.05.2014	2	4	CS+	0
358	LA33	Karin	In Vivo	1	19.05.2014	2	4	CS+	0
361	LA43	Karin	In Vivo	1	19.05.2014	2	4	CS+	0
363	LA43	Karin	In Vivo	1	19.05.2014	2	4	CS+	1
364	LA43	Karin	In Vivo	1	19.05.2014	2	4	CS+	0
365	LA33	Beate	In Vivo	1	19.05.2014	2	4	CS+	0
366	LA33	Beate	In Vivo	1	19.05.2014	2	4	CS+	0
369	LA33	Beate	Aupinel	0	19.05.2014	2	4	CS+	0
372	LA43	Karin	Aupinel	0	19.05.2014	2	4	CS+	0
374	LA43	Beate	Aupinel	0	19.05.2014	2	4	CS+	0
383	LA43	Karin	10plus	0	19.05.2014	2	4	CS+	0
388	LA33	Beate	5plus	0	19.05.2014	2	4	CS+	0
389	LA33	Beate	5plus	0	19.05.2014	2	4	CS+	0
390	LA33	Beate	5plus	0	19.05.2014	2	4	CS+	1
393	LA43	Beate	5less	0	19.05.2014	2	4	CS+	0
394	LA43	Beate	5less	0	19.05.2014	2	4	CS+	0
395	LA43	Beate	5less	0	19.05.2014	2	4	CS+	0
398	LA33	Beate	5less	0	19.05.2014	2	4	CS+	0
403	LA43	Beate	5less	0	20.05.2014	2	4	CS+	1
404	LA43	Beate	5less	0	20.05.2014	2	4	CS+	1
409	LA33	Karin	5less	0	20.05.2014	2	4	CS+	1
410	LA33	Karin	5less	0	20.05.2014	2	4	CS+	1
417	LA33	Karin	Aupinel	0	20.05.2014	2	4	CS+	1
418	LA33	Karin	Aupinel	0	20.05.2014	2	4	CS+	0
424	LA33	Beate	Aupinel	0	20.05.2014	2	4	CS+	0
425	LA33	Beate	Aupinel	0	20.05.2014	2	4	CS+	0
429	LA33	Karin	5plus	0	20.05.2014	2	4	CS+	1
431	LA33	Karin	5plus	0	20.05.2014	2	4	CS+	1
435	LA33	Beate	5plus	0	20.05.2014	2	4	CS+	0
436	LA33	Beate	5plus	0	20.05.2014	2	4	CS+	0
438	LA33	Beate	5plus	0	20.05.2014	2	4	CS+	0
439	LA33	Beate	5plus	0	20.05.2014	2	4	CS+	0
440	LA33	Beate	5plus	0	20.05.2014	2	4	CS+	0
443	LA43	Beate	10plus	0	20.05.2014	2	4	CS+	0
446	LA43	Karin	10plus	0	20.05.2014	2	4	CS+	0
449	LA33	Karin	10plus	0	20.05.2014	2	4	CS+	0
458	LA43	Beate	In Vivo	1	20.05.2014	2	4	CS+	0
459	LA43	Beate	In Vivo	1	20.05.2014	2	4	CS+	0
464	LA43	Karin	In Vivo	1	20.05.2014	2	4	CS+	0
470	LA33	Karin	5less	0	21.05.2014	2	4	CS+	0
472	LA33	Beate	5less	0	21.05.2014	2	4	CS+	1
475	LA33	Beate	5less	0	21.05.2014	2	4	CS+	1
480	LA33	Karin	Aupinel	0	21.05.2014	2	4	CS+	0
482	LA33	Karin	Aupinel	0	21.05.2014	2	4	CS+	1
484	LA33	Beate	Aupinel	0	21.05.2014	2	4	CS+	1
485	LA33	Beate	Aupinel	0	21.05.2014	2	4	CS+	1
486	LA33	Beate	Aupinel	0	21.05.2014	2	4	CS+	1
489	LA33	Beate	Aupinel	0	21.05.2014	2	4	CS+	1
492	LA33	Karin	5plus	0	21.05.2014	2	4	CS+	0
493	LA33	Karin	5plus	0	21.05.2014	2	4	CS+	0
495	LA33	Karin	5plus	0	21.05.2014	2	4	CS+	1
497	LA33	Beate	5plus	0	21.05.2014	2	4	CS+	1
500	LA33	Beate	5plus	0	21.05.2014	2	4	CS+	0
504	LA33	Karin	10plus	0	21.05.2014	2	4	CS+	1
515	LA33	Beate	10plus	0	21.05.2014	2	4	CS+	1
516	LA43	Karin	In Vivo	1	21.05.2014	2	4	CS+	1
518	LA43	Karin	In Vivo	1	21.05.2014	2	4	CS+	0
521	LA43	Karin	In Vivo	1	21.05.2014	2	4	CS+	0
524	LA43	Karin	In Vivo	1	21.05.2014	2	4	CS+	0
525	LA43	Karin	In Vivo	1	21.05.2014	2	4	CS+	0
527	LA43	Beate	In Vivo	1	21.05.2014	2	4	CS+	0
528	LA43	Beate	In Vivo	1	21.05.2014	2	4	CS+	1
529	LA43	Beate	In Vivo	1	21.05.2014	2	4	CS+	0
530	LA43	Beate	In Vivo	1	21.05.2014	2	4	CS+	0
531	LA43	Beate	In Vivo	1	21.05.2014	2	4	CS+	0
62	LA33	Karin	In Vivo	1	11.05.2014	3	6	CS+	1
64	LA33	Karin	In Vivo	1	11.05.2014	3	6	CS+	1
65	LA33	Karin	In Vivo	1	11.05.2014	3	6	CS+	1
70	LA43	Karin	In Vivo	1	11.05.2014	3	6	CS+	1
71	LA43	Karin	In Vivo	1	11.05.2014	3	6	CS+	1
72	LA43	Karin	In Vivo	1	11.05.2014	3	6	CS+	0
74	LA43	Karin	In Vivo	1	11.05.2014	3	6	CS+	1
78	LA33	Karin	5plus	0	11.05.2014	3	6	CS+	1
79	LA33	Karin	5plus	0	11.05.2014	3	6	CS+	0
81	LA33	Karin	5plus	0	11.05.2014	3	6	CS+	0
86	LA43	Karin	5less	0	11.05.2014	3	6	CS+	0
87	LA43	Karin	5less	0	11.05.2014	3	6	CS+	1
97	LA33	Karin	Aupinel	0	11.05.2014	3	6	CS+	1
99	LA33	Karin	Aupinel	0	11.05.2014	3	6	CS+	1
104	LA43	Karin	Aupinel	0	11.05.2014	3	6	CS+	0
108	LA33	Karin	10plus	0	11.05.2014	3	6	CS+	1
118	LA43	Together	In Vivo	1	12.05.2014	3	6	CS+	0
125	LA43	Together	5plus	0	12.05.2014	3	6	CS+	1
126	LA43	Together	5plus	0	12.05.2014	3	6	CS+	1
127	LA43	Together	5plus	0	12.05.2014	3	6	CS+	0
128	LA33	Together	5plus	0	12.05.2014	3	6	CS+	1
138	LA33	Together	Aupinel	0	12.05.2014	3	6	CS+	1
139	LA33	Together	Aupinel	0	12.05.2014	3	6	CS+	0
147	LA33	Together	10plus	0	12.05.2014	3	6	CS+	1
149	LA33	Together	10plus	0	12.05.2014	3	6	CS+	1
150	LA43	Together	5less	0	12.05.2014	3	6	CS+	0
154	LA33	Together	5less	0	12.05.2014	3	6	CS+	0
155	LA33	Together	5less	0	12.05.2014	3	6	CS+	0
168	LA43	Together	In Vivo	1	13.05.2014	3	6	CS+	0
172	LA33	Together	In Vivo	1	13.05.2014	3	6	CS+	0
173	LA33	Together	In Vivo	1	13.05.2014	3	6	CS+	0
177	LA43	Together	Aupinel	0	13.05.2014	3	6	CS+	0
178	LA43	Together	Aupinel	0	13.05.2014	3	6	CS+	1
189	LA43	Together	5less	0	13.05.2014	3	6	CS+	1
190	LA43	Together	5less	0	13.05.2014	3	6	CS+	0
192	LA33	Together	5less	0	13.05.2014	3	6	CS+	1
200	LA43	Together	5plus	0	13.05.2014	3	6	CS+	1
201	LA33	Together	5plus	0	13.05.2014	3	6	CS+	1
202	LA33	Together	5plus	0	13.05.2014	3	6	CS+	0
204	LA43	Together	10plus	0	13.05.2014	3	6	CS+	1
205	LA43	Together	10plus	0	13.05.2014	3	6	CS+	0
208	LA33	Together	10plus	0	13.05.2014	3	6	CS+	1
210	LA33	Together	10plus	0	13.05.2014	3	6	CS+	1
250	LA43	Together	10plus	0	14.05.2014	3	6	CS+	0
267	LA43	Beate	10plus	0	15.05.2014	3	6	CS+	1
268	LA43	Beate	10plus	0	15.05.2014	3	6	CS+	0
270	LA33	Beate	10plus	0	15.05.2014	3	6	CS+	0
271	LA33	Beate	10plus	0	15.05.2014	3	6	CS+	0
272	LA33	Beate	10plus	0	15.05.2014	3	6	CS+	0
273	LA43	Beate	Aupinel	0	15.05.2014	3	6	CS+	0
274	LA43	Beate	Aupinel	0	15.05.2014	3	6	CS+	0
275	LA43	Beate	Aupinel	0	15.05.2014	3	6	CS+	0
276	LA33	Beate	Aupinel	0	15.05.2014	3	6	CS+	0
285	LA43	Beate	5less	0	15.05.2014	3	6	CS+	0
288	LA33	Beate	5less	0	15.05.2014	3	6	CS+	1
290	LA33	Beate	5less	0	15.05.2014	3	6	CS+	1
295	LA43	Beate	5plus	0	15.05.2014	3	6	CS+	0
297	LA43	Beate	5plus	0	15.05.2014	3	6	CS+	1
352	LA33	Beate	In Vivo	1	19.05.2014	3	6	CS+	0
354	LA43	Beate	In Vivo	1	19.05.2014	3	6	CS+	1
357	LA43	Beate	In Vivo	1	19.05.2014	3	6	CS+	0
358	LA33	Karin	In Vivo	1	19.05.2014	3	6	CS+	0
361	LA43	Karin	In Vivo	1	19.05.2014	3	6	CS+	0
363	LA43	Karin	In Vivo	1	19.05.2014	3	6	CS+	1
364	LA43	Karin	In Vivo	1	19.05.2014	3	6	CS+	0
365	LA33	Beate	In Vivo	1	19.05.2014	3	6	CS+	0
366	LA33	Beate	In Vivo	1	19.05.2014	3	6	CS+	0
369	LA33	Beate	Aupinel	0	19.05.2014	3	6	CS+	0
372	LA43	Karin	Aupinel	0	19.05.2014	3	6	CS+	0
374	LA43	Beate	Aupinel	0	19.05.2014	3	6	CS+	1
383	LA43	Karin	10plus	0	19.05.2014	3	6	CS+	1
388	LA33	Beate	5plus	0	19.05.2014	3	6	CS+	0
389	LA33	Beate	5plus	0	19.05.2014	3	6	CS+	0
390	LA33	Beate	5plus	0	19.05.2014	3	6	CS+	1
393	LA43	Beate	5less	0	19.05.2014	3	6	CS+	1
394	LA43	Beate	5less	0	19.05.2014	3	6	CS+	1
395	LA43	Beate	5less	0	19.05.2014	3	6	CS+	1
398	LA33	Beate	5less	0	19.05.2014	3	6	CS+	0
403	LA43	Beate	5less	0	20.05.2014	3	6	CS+	1
404	LA43	Beate	5less	0	20.05.2014	3	6	CS+	1
409	LA33	Karin	5less	0	20.05.2014	3	6	CS+	1
410	LA33	Karin	5less	0	20.05.2014	3	6	CS+	1
417	LA33	Karin	Aupinel	0	20.05.2014	3	6	CS+	1
418	LA33	Karin	Aupinel	0	20.05.2014	3	6	CS+	0
424	LA33	Beate	Aupinel	0	20.05.2014	3	6	CS+	1
425	LA33	Beate	Aupinel	0	20.05.2014	3	6	CS+	0
429	LA33	Karin	5plus	0	20.05.2014	3	6	CS+	1
431	LA33	Karin	5plus	0	20.05.2014	3	6	CS+	0
435	LA33	Beate	5plus	0	20.05.2014	3	6	CS+	0
436	LA33	Beate	5plus	0	20.05.2014	3	6	CS+	1
438	LA33	Beate	5plus	0	20.05.2014	3	6	CS+	0
439	LA33	Beate	5plus	0	20.05.2014	3	6	CS+	0
440	LA33	Beate	5plus	0	20.05.2014	3	6	CS+	0
443	LA43	Beate	10plus	0	20.05.2014	3	6	CS+	0
446	LA43	Karin	10plus	0	20.05.2014	3	6	CS+	0
449	LA33	Karin	10plus	0	20.05.2014	3	6	CS+	0
458	LA43	Beate	In Vivo	1	20.05.2014	3	6	CS+	0
459	LA43	Beate	In Vivo	1	20.05.2014	3	6	CS+	0
464	LA43	Karin	In Vivo	1	20.05.2014	3	6	CS+	0
470	LA33	Karin	5less	0	21.05.2014	3	6	CS+	0
472	LA33	Beate	5less	0	21.05.2014	3	6	CS+	0
475	LA33	Beate	5less	0	21.05.2014	3	6	CS+	1
480	LA33	Karin	Aupinel	0	21.05.2014	3	6	CS+	1
482	LA33	Karin	Aupinel	0	21.05.2014	3	6	CS+	1
484	LA33	Beate	Aupinel	0	21.05.2014	3	6	CS+	1
485	LA33	Beate	Aupinel	0	21.05.2014	3	6	CS+	0
486	LA33	Beate	Aupinel	0	21.05.2014	3	6	CS+	1
489	LA33	Beate	Aupinel	0	21.05.2014	3	6	CS+	1
492	LA33	Karin	5plus	0	21.05.2014	3	6	CS+	0
493	LA33	Karin	5plus	0	21.05.2014	3	6	CS+	1
495	LA33	Karin	5plus	0	21.05.2014	3	6	CS+	1
497	LA33	Beate	5plus	0	21.05.2014	3	6	CS+	1
500	LA33	Beate	5plus	0	21.05.2014	3	6	CS+	0
504	LA33	Karin	10plus	0	21.05.2014	3	6	CS+	1
515	LA33	Beate	10plus	0	21.05.2014	3	6	CS+	1
516	LA43	Karin	In Vivo	1	21.05.2014	3	6	CS+	1
518	LA43	Karin	In Vivo	1	21.05.2014	3	6	CS+	0
521	LA43	Karin	In Vivo	1	21.05.2014	3	6	CS+	0
524	LA43	Karin	In Vivo	1	21.05.2014	3	6	CS+	0
525	LA43	Karin	In Vivo	1	21.05.2014	3	6	CS+	0
527	LA43	Beate	In Vivo	1	21.05.2014	3	6	CS+	1
528	LA43	Beate	In Vivo	1	21.05.2014	3	6	CS+	1
529	LA43	Beate	In Vivo	1	21.05.2014	3	6	CS+	0
530	LA43	Beate	In Vivo	1	21.05.2014	3	6	CS+	1
531	LA43	Beate	In Vivo	1	21.05.2014	3	6	CS+	1
62	LA33	Karin	In Vivo	1	11.05.2014	4	7	CS+	1
64	LA33	Karin	In Vivo	1	11.05.2014	4	7	CS+	1
65	LA33	Karin	In Vivo	1	11.05.2014	4	7	CS+	1
70	LA43	Karin	In Vivo	1	11.05.2014	4	7	CS+	1
71	LA43	Karin	In Vivo	1	11.05.2014	4	7	CS+	1
72	LA43	Karin	In Vivo	1	11.05.2014	4	7	CS+	0
74	LA43	Karin	In Vivo	1	11.05.2014	4	7	CS+	1
78	LA33	Karin	5plus	0	11.05.2014	4	7	CS+	1
79	LA33	Karin	5plus	0	11.05.2014	4	7	CS+	0
81	LA33	Karin	5plus	0	11.05.2014	4	7	CS+	1
86	LA43	Karin	5less	0	11.05.2014	4	7	CS+	0
87	LA43	Karin	5less	0	11.05.2014	4	7	CS+	1
97	LA33	Karin	Aupinel	0	11.05.2014	4	7	CS+	1
99	LA33	Karin	Aupinel	0	11.05.2014	4	7	CS+	1
104	LA43	Karin	Aupinel	0	11.05.2014	4	7	CS+	1
108	LA33	Karin	10plus	0	11.05.2014	4	7	CS+	1
118	LA43	Together	In Vivo	1	12.05.2014	4	7	CS+	0
125	LA43	Together	5plus	0	12.05.2014	4	7	CS+	1
126	LA43	Together	5plus	0	12.05.2014	4	7	CS+	1
127	LA43	Together	5plus	0	12.05.2014	4	7	CS+	1
128	LA33	Together	5plus	0	12.05.2014	4	7	CS+	1
138	LA33	Together	Aupinel	0	12.05.2014	4	7	CS+	1
139	LA33	Together	Aupinel	0	12.05.2014	4	7	CS+	1
147	LA33	Together	10plus	0	12.05.2014	4	7	CS+	1
149	LA33	Together	10plus	0	12.05.2014	4	7	CS+	1
150	LA43	Together	5less	0	12.05.2014	4	7	CS+	0
154	LA33	Together	5less	0	12.05.2014	4	7	CS+	0
155	LA33	Together	5less	0	12.05.2014	4	7	CS+	0
168	LA43	Together	In Vivo	1	13.05.2014	4	7	CS+	0
172	LA33	Together	In Vivo	1	13.05.2014	4	7	CS+	1
173	LA33	Together	In Vivo	1	13.05.2014	4	7	CS+	1
177	LA43	Together	Aupinel	0	13.05.2014	4	7	CS+	0
178	LA43	Together	Aupinel	0	13.05.2014	4	7	CS+	1
189	LA43	Together	5less	0	13.05.2014	4	7	CS+	0
190	LA43	Together	5less	0	13.05.2014	4	7	CS+	0
192	LA33	Together	5less	0	13.05.2014	4	7	CS+	1
200	LA43	Together	5plus	0	13.05.2014	4	7	CS+	1
201	LA33	Together	5plus	0	13.05.2014	4	7	CS+	1
202	LA33	Together	5plus	0	13.05.2014	4	7	CS+	1
204	LA43	Together	10plus	0	13.05.2014	4	7	CS+	1
205	LA43	Together	10plus	0	13.05.2014	4	7	CS+	0
208	LA33	Together	10plus	0	13.05.2014	4	7	CS+	1
210	LA33	Together	10plus	0	13.05.2014	4	7	CS+	1
250	LA43	Together	10plus	0	14.05.2014	4	7	CS+	0
267	LA43	Beate	10plus	0	15.05.2014	4	7	CS+	1
268	LA43	Beate	10plus	0	15.05.2014	4	7	CS+	1
270	LA33	Beate	10plus	0	15.05.2014	4	7	CS+	0
271	LA33	Beate	10plus	0	15.05.2014	4	7	CS+	1
272	LA33	Beate	10plus	0	15.05.2014	4	7	CS+	0
273	LA43	Beate	Aupinel	0	15.05.2014	4	7	CS+	1
274	LA43	Beate	Aupinel	0	15.05.2014	4	7	CS+	0
275	LA43	Beate	Aupinel	0	15.05.2014	4	7	CS+	0
276	LA33	Beate	Aupinel	0	15.05.2014	4	7	CS+	1
285	LA43	Beate	5less	0	15.05.2014	4	7	CS+	0
288	LA33	Beate	5less	0	15.05.2014	4	7	CS+	1
290	LA33	Beate	5less	0	15.05.2014	4	7	CS+	1
295	LA43	Beate	5plus	0	15.05.2014	4	7	CS+	0
297	LA43	Beate	5plus	0	15.05.2014	4	7	CS+	1
352	LA33	Beate	In Vivo	1	19.05.2014	4	7	CS+	0
354	LA43	Beate	In Vivo	1	19.05.2014	4	7	CS+	0
357	LA43	Beate	In Vivo	1	19.05.2014	4	7	CS+	0
358	LA33	Karin	In Vivo	1	19.05.2014	4	7	CS+	0
361	LA43	Karin	In Vivo	1	19.05.2014	4	7	CS+	0
363	LA43	Karin	In Vivo	1	19.05.2014	4	7	CS+	1
364	LA43	Karin	In Vivo	1	19.05.2014	4	7	CS+	1
365	LA33	Beate	In Vivo	1	19.05.2014	4	7	CS+	0
366	LA33	Beate	In Vivo	1	19.05.2014	4	7	CS+	0
369	LA33	Beate	Aupinel	0	19.05.2014	4	7	CS+	0
372	LA43	Karin	Aupinel	0	19.05.2014	4	7	CS+	0
374	LA43	Beate	Aupinel	0	19.05.2014	4	7	CS+	1
383	LA43	Karin	10plus	0	19.05.2014	4	7	CS+	1
388	LA33	Beate	5plus	0	19.05.2014	4	7	CS+	0
389	LA33	Beate	5plus	0	19.05.2014	4	7	CS+	0
390	LA33	Beate	5plus	0	19.05.2014	4	7	CS+	1
393	LA43	Beate	5less	0	19.05.2014	4	7	CS+	1
394	LA43	Beate	5less	0	19.05.2014	4	7	CS+	1
395	LA43	Beate	5less	0	19.05.2014	4	7	CS+	1
398	LA33	Beate	5less	0	19.05.2014	4	7	CS+	0
403	LA43	Beate	5less	0	20.05.2014	4	7	CS+	1
404	LA43	Beate	5less	0	20.05.2014	4	7	CS+	1
409	LA33	Karin	5less	0	20.05.2014	4	7	CS+	1
410	LA33	Karin	5less	0	20.05.2014	4	7	CS+	1
417	LA33	Karin	Aupinel	0	20.05.2014	4	7	CS+	1
418	LA33	Karin	Aupinel	0	20.05.2014	4	7	CS+	0
424	LA33	Beate	Aupinel	0	20.05.2014	4	7	CS+	1
425	LA33	Beate	Aupinel	0	20.05.2014	4	7	CS+	1
429	LA33	Karin	5plus	0	20.05.2014	4	7	CS+	1
431	LA33	Karin	5plus	0	20.05.2014	4	7	CS+	1
435	LA33	Beate	5plus	0	20.05.2014	4	7	CS+	0
436	LA33	Beate	5plus	0	20.05.2014	4	7	CS+	1
438	LA33	Beate	5plus	0	20.05.2014	4	7	CS+	0
439	LA33	Beate	5plus	0	20.05.2014	4	7	CS+	0
440	LA33	Beate	5plus	0	20.05.2014	4	7	CS+	0
443	LA43	Beate	10plus	0	20.05.2014	4	7	CS+	0
446	LA43	Karin	10plus	0	20.05.2014	4	7	CS+	0
449	LA33	Karin	10plus	0	20.05.2014	4	7	CS+	0
458	LA43	Beate	In Vivo	1	20.05.2014	4	7	CS+	0
459	LA43	Beate	In Vivo	1	20.05.2014	4	7	CS+	0
464	LA43	Karin	In Vivo	1	20.05.2014	4	7	CS+	0
470	LA33	Karin	5less	0	21.05.2014	4	7	CS+	1
472	LA33	Beate	5less	0	21.05.2014	4	7	CS+	1
475	LA33	Beate	5less	0	21.05.2014	4	7	CS+	1
480	LA33	Karin	Aupinel	0	21.05.2014	4	7	CS+	1
482	LA33	Karin	Aupinel	0	21.05.2014	4	7	CS+	1
484	LA33	Beate	Aupinel	0	21.05.2014	4	7	CS+	1
485	LA33	Beate	Aupinel	0	21.05.2014	4	7	CS+	1
486	LA33	Beate	Aupinel	0	21.05.2014	4	7	CS+	1
489	LA33	Beate	Aupinel	0	21.05.2014	4	7	CS+	1
492	LA33	Karin	5plus	0	21.05.2014	4	7	CS+	0
493	LA33	Karin	5plus	0	21.05.2014	4	7	CS+	0
495	LA33	Karin	5plus	0	21.05.2014	4	7	CS+	0
497	LA33	Beate	5plus	0	21.05.2014	4	7	CS+	1
500	LA33	Beate	5plus	0	21.05.2014	4	7	CS+	1
504	LA33	Karin	10plus	0	21.05.2014	4	7	CS+	1
515	LA33	Beate	10plus	0	21.05.2014	4	7	CS+	1
516	LA43	Karin	In Vivo	1	21.05.2014	4	7	CS+	1
518	LA43	Karin	In Vivo	1	21.05.2014	4	7	CS+	0
521	LA43	Karin	In Vivo	1	21.05.2014	4	7	CS+	0
524	LA43	Karin	In Vivo	1	21.05.2014	4	7	CS+	0
525	LA43	Karin	In Vivo	1	21.05.2014	4	7	CS+	0
527	LA43	Beate	In Vivo	1	21.05.2014	4	7	CS+	1
528	LA43	Beate	In Vivo	1	21.05.2014	4	7	CS+	1
529	LA43	Beate	In Vivo	1	21.05.2014	4	7	CS+	0
530	LA43	Beate	In Vivo	1	21.05.2014	4	7	CS+	1
531	LA43	Beate	In Vivo	1	21.05.2014	4	7	CS+	1
62	LA33	Karin	In Vivo	1	11.05.2014	5	9	CS+	0
64	LA33	Karin	In Vivo	1	11.05.2014	5	9	CS+	1
65	LA33	Karin	In Vivo	1	11.05.2014	5	9	CS+	1
70	LA43	Karin	In Vivo	1	11.05.2014	5	9	CS+	1
71	LA43	Karin	In Vivo	1	11.05.2014	5	9	CS+	0
72	LA43	Karin	In Vivo	1	11.05.2014	5	9	CS+	0
74	LA43	Karin	In Vivo	1	11.05.2014	5	9	CS+	1
78	LA33	Karin	5plus	0	11.05.2014	5	9	CS+	1
79	LA33	Karin	5plus	0	11.05.2014	5	9	CS+	1
81	LA33	Karin	5plus	0	11.05.2014	5	9	CS+	1
86	LA43	Karin	5less	0	11.05.2014	5	9	CS+	1
87	LA43	Karin	5less	0	11.05.2014	5	9	CS+	1
97	LA33	Karin	Aupinel	0	11.05.2014	5	9	CS+	1
99	LA33	Karin	Aupinel	0	11.05.2014	5	9	CS+	1
104	LA43	Karin	Aupinel	0	11.05.2014	5	9	CS+	1
108	LA33	Karin	10plus	0	11.05.2014	5	9	CS+	1
118	LA43	Together	In Vivo	1	12.05.2014	5	9	CS+	0
125	LA43	Together	5plus	0	12.05.2014	5	9	CS+	1
126	LA43	Together	5plus	0	12.05.2014	5	9	CS+	1
127	LA43	Together	5plus	0	12.05.2014	5	9	CS+	1
128	LA33	Together	5plus	0	12.05.2014	5	9	CS+	1
138	LA33	Together	Aupinel	0	12.05.2014	5	9	CS+	1
139	LA33	Together	Aupinel	0	12.05.2014	5	9	CS+	1
147	LA33	Together	10plus	0	12.05.2014	5	9	CS+	1
149	LA33	Together	10plus	0	12.05.2014	5	9	CS+	1
150	LA43	Together	5less	0	12.05.2014	5	9	CS+	0
154	LA33	Together	5less	0	12.05.2014	5	9	CS+	0
155	LA33	Together	5less	0	12.05.2014	5	9	CS+	0
168	LA43	Together	In Vivo	1	13.05.2014	5	9	CS+	0
172	LA33	Together	In Vivo	1	13.05.2014	5	9	CS+	1
173	LA33	Together	In Vivo	1	13.05.2014	5	9	CS+	1
177	LA43	Together	Aupinel	0	13.05.2014	5	9	CS+	0
178	LA43	Together	Aupinel	0	13.05.2014	5	9	CS+	1
189	LA43	Together	5less	0	13.05.2014	5	9	CS+	1
190	LA43	Together	5less	0	13.05.2014	5	9	CS+	0
192	LA33	Together	5less	0	13.05.2014	5	9	CS+	1
200	LA43	Together	5plus	0	13.05.2014	5	9	CS+	1
201	LA33	Together	5plus	0	13.05.2014	5	9	CS+	0
202	LA33	Together	5plus	0	13.05.2014	5	9	CS+	1
204	LA43	Together	10plus	0	13.05.2014	5	9	CS+	1
205	LA43	Together	10plus	0	13.05.2014	5	9	CS+	0
208	LA33	Together	10plus	0	13.05.2014	5	9	CS+	1
210	LA33	Together	10plus	0	13.05.2014	5	9	CS+	1
250	LA43	Together	10plus	0	14.05.2014	5	9	CS+	0
267	LA43	Beate	10plus	0	15.05.2014	5	9	CS+	1
268	LA43	Beate	10plus	0	15.05.2014	5	9	CS+	1
270	LA33	Beate	10plus	0	15.05.2014	5	9	CS+	1
271	LA33	Beate	10plus	0	15.05.2014	5	9	CS+	1
272	LA33	Beate	10plus	0	15.05.2014	5	9	CS+	1
273	LA43	Beate	Aupinel	0	15.05.2014	5	9	CS+	1
274	LA43	Beate	Aupinel	0	15.05.2014	5	9	CS+	1
275	LA43	Beate	Aupinel	0	15.05.2014	5	9	CS+	0
276	LA33	Beate	Aupinel	0	15.05.2014	5	9	CS+	1
285	LA43	Beate	5less	0	15.05.2014	5	9	CS+	1
288	LA33	Beate	5less	0	15.05.2014	5	9	CS+	1
290	LA33	Beate	5less	0	15.05.2014	5	9	CS+	1
295	LA43	Beate	5plus	0	15.05.2014	5	9	CS+	0
297	LA43	Beate	5plus	0	15.05.2014	5	9	CS+	1
352	LA33	Beate	In Vivo	1	19.05.2014	5	9	CS+	0
354	LA43	Beate	In Vivo	1	19.05.2014	5	9	CS+	1
357	LA43	Beate	In Vivo	1	19.05.2014	5	9	CS+	0
358	LA33	Karin	In Vivo	1	19.05.2014	5	9	CS+	0
361	LA43	Karin	In Vivo	1	19.05.2014	5	9	CS+	0
363	LA43	Karin	In Vivo	1	19.05.2014	5	9	CS+	1
364	LA43	Karin	In Vivo	1	19.05.2014	5	9	CS+	1
365	LA33	Beate	In Vivo	1	19.05.2014	5	9	CS+	0
366	LA33	Beate	In Vivo	1	19.05.2014	5	9	CS+	0
369	LA33	Beate	Aupinel	0	19.05.2014	5	9	CS+	0
372	LA43	Karin	Aupinel	0	19.05.2014	5	9	CS+	1
374	LA43	Beate	Aupinel	0	19.05.2014	5	9	CS+	1
383	LA43	Karin	10plus	0	19.05.2014	5	9	CS+	0
388	LA33	Beate	5plus	0	19.05.2014	5	9	CS+	1
389	LA33	Beate	5plus	0	19.05.2014	5	9	CS+	1
390	LA33	Beate	5plus	0	19.05.2014	5	9	CS+	1
393	LA43	Beate	5less	0	19.05.2014	5	9	CS+	1
394	LA43	Beate	5less	0	19.05.2014	5	9	CS+	1
395	LA43	Beate	5less	0	19.05.2014	5	9	CS+	0
398	LA33	Beate	5less	0	19.05.2014	5	9	CS+	1
403	LA43	Beate	5less	0	20.05.2014	5	9	CS+	1
404	LA43	Beate	5less	0	20.05.2014	5	9	CS+	0
409	LA33	Karin	5less	0	20.05.2014	5	9	CS+	1
410	LA33	Karin	5less	0	20.05.2014	5	9	CS+	1
417	LA33	Karin	Aupinel	0	20.05.2014	5	9	CS+	1
418	LA33	Karin	Aupinel	0	20.05.2014	5	9	CS+	0
424	LA33	Beate	Aupinel	0	20.05.2014	5	9	CS+	1
425	LA33	Beate	Aupinel	0	20.05.2014	5	9	CS+	1
429	LA33	Karin	5plus	0	20.05.2014	5	9	CS+	1
431	LA33	Karin	5plus	0	20.05.2014	5	9	CS+	1
435	LA33	Beate	5plus	0	20.05.2014	5	9	CS+	0
436	LA33	Beate	5plus	0	20.05.2014	5	9	CS+	0
438	LA33	Beate	5plus	0	20.05.2014	5	9	CS+	0
439	LA33	Beate	5plus	0	20.05.2014	5	9	CS+	0
440	LA33	Beate	5plus	0	20.05.2014	5	9	CS+	0
443	LA43	Beate	10plus	0	20.05.2014	5	9	CS+	0
446	LA43	Karin	10plus	0	20.05.2014	5	9	CS+	1
449	LA33	Karin	10plus	0	20.05.2014	5	9	CS+	0
458	LA43	Beate	In Vivo	1	20.05.2014	5	9	CS+	1
459	LA43	Beate	In Vivo	1	20.05.2014	5	9	CS+	0
464	LA43	Karin	In Vivo	1	20.05.2014	5	9	CS+	0
470	LA33	Karin	5less	0	21.05.2014	5	9	CS+	1
472	LA33	Beate	5less	0	21.05.2014	5	9	CS+	1
475	LA33	Beate	5less	0	21.05.2014	5	9	CS+	1
480	LA33	Karin	Aupinel	0	21.05.2014	5	9	CS+	1
482	LA33	Karin	Aupinel	0	21.05.2014	5	9	CS+	1
484	LA33	Beate	Aupinel	0	21.05.2014	5	9	CS+	1
485	LA33	Beate	Aupinel	0	21.05.2014	5	9	CS+	0
486	LA33	Beate	Aupinel	0	21.05.2014	5	9	CS+	1
489	LA33	Beate	Aupinel	0	21.05.2014	5	9	CS+	1
492	LA33	Karin	5plus	0	21.05.2014	5	9	CS+	0
493	LA33	Karin	5plus	0	21.05.2014	5	9	CS+	0
495	LA33	Karin	5plus	0	21.05.2014	5	9	CS+	0
497	LA33	Beate	5plus	0	21.05.2014	5	9	CS+	1
500	LA33	Beate	5plus	0	21.05.2014	5	9	CS+	1
504	LA33	Karin	10plus	0	21.05.2014	5	9	CS+	1
515	LA33	Beate	10plus	0	21.05.2014	5	9	CS+	1
516	LA43	Karin	In Vivo	1	21.05.2014	5	9	CS+	1
518	LA43	Karin	In Vivo	1	21.05.2014	5	9	CS+	0
521	LA43	Karin	In Vivo	1	21.05.2014	5	9	CS+	0
524	LA43	Karin	In Vivo	1	21.05.2014	5	9	CS+	0
525	LA43	Karin	In Vivo	1	21.05.2014	5	9	CS+	0
527	LA43	Beate	In Vivo	1	21.05.2014	5	9	CS+	1
528	LA43	Beate	In Vivo	1	21.05.2014	5	9	CS+	1
529	LA43	Beate	In Vivo	1	21.05.2014	5	9	CS+	0
530	LA43	Beate	In Vivo	1	21.05.2014	5	9	CS+	1
531	LA43	Beate	In Vivo	1	21.05.2014	5	9	CS+	0
62	LA33	Karin	In Vivo	1	11.05.2014	6	12	CS+	0
64	LA33	Karin	In Vivo	1	11.05.2014	6	12	CS+	1
65	LA33	Karin	In Vivo	1	11.05.2014	6	12	CS+	1
70	LA43	Karin	In Vivo	1	11.05.2014	6	12	CS+	1
71	LA43	Karin	In Vivo	1	11.05.2014	6	12	CS+	1
72	LA43	Karin	In Vivo	1	11.05.2014	6	12	CS+	0
74	LA43	Karin	In Vivo	1	11.05.2014	6	12	CS+	1
78	LA33	Karin	5plus	0	11.05.2014	6	12	CS+	1
79	LA33	Karin	5plus	0	11.05.2014	6	12	CS+	1
81	LA33	Karin	5plus	0	11.05.2014	6	12	CS+	1
86	LA43	Karin	5less	0	11.05.2014	6	12	CS+	1
87	LA43	Karin	5less	0	11.05.2014	6	12	CS+	1
97	LA33	Karin	Aupinel	0	11.05.2014	6	12	CS+	1
99	LA33	Karin	Aupinel	0	11.05.2014	6	12	CS+	1
104	LA43	Karin	Aupinel	0	11.05.2014	6	12	CS+	0
108	LA33	Karin	10plus	0	11.05.2014	6	12	CS+	1
118	LA43	Together	In Vivo	1	12.05.2014	6	12	CS+	1
125	LA43	Together	5plus	0	12.05.2014	6	12	CS+	1
126	LA43	Together	5plus	0	12.05.2014	6	12	CS+	1
127	LA43	Together	5plus	0	12.05.2014	6	12	CS+	1
128	LA33	Together	5plus	0	12.05.2014	6	12	CS+	1
138	LA33	Together	Aupinel	0	12.05.2014	6	12	CS+	1
139	LA33	Together	Aupinel	0	12.05.2014	6	12	CS+	1
147	LA33	Together	10plus	0	12.05.2014	6	12	CS+	1
149	LA33	Together	10plus	0	12.05.2014	6	12	CS+	1
150	LA43	Together	5less	0	12.05.2014	6	12	CS+	1
154	LA33	Together	5less	0	12.05.2014	6	12	CS+	0
155	LA33	Together	5less	0	12.05.2014	6	12	CS+	1
168	LA43	Together	In Vivo	1	13.05.2014	6	12	CS+	0
172	LA33	Together	In Vivo	1	13.05.2014	6	12	CS+	0
173	LA33	Together	In Vivo	1	13.05.2014	6	12	CS+	1
177	LA43	Together	Aupinel	0	13.05.2014	6	12	CS+	0
178	LA43	Together	Aupinel	0	13.05.2014	6	12	CS+	1
189	LA43	Together	5less	0	13.05.2014	6	12	CS+	1
190	LA43	Together	5less	0	13.05.2014	6	12	CS+	0
192	LA33	Together	5less	0	13.05.2014	6	12	CS+	1
200	LA43	Together	5plus	0	13.05.2014	6	12	CS+	1
201	LA33	Together	5plus	0	13.05.2014	6	12	CS+	1
202	LA33	Together	5plus	0	13.05.2014	6	12	CS+	1
204	LA43	Together	10plus	0	13.05.2014	6	12	CS+	1
205	LA43	Together	10plus	0	13.05.2014	6	12	CS+	0
208	LA33	Together	10plus	0	13.05.2014	6	12	CS+	1
210	LA33	Together	10plus	0	13.05.2014	6	12	CS+	1
250	LA43	Together	10plus	0	14.05.2014	6	12	CS+	0
267	LA43	Beate	10plus	0	15.05.2014	6	12	CS+	1
268	LA43	Beate	10plus	0	15.05.2014	6	12	CS+	1
270	LA33	Beate	10plus	0	15.05.2014	6	12	CS+	0
271	LA33	Beate	10plus	0	15.05.2014	6	12	CS+	0
272	LA33	Beate	10plus	0	15.05.2014	6	12	CS+	1
273	LA43	Beate	Aupinel	0	15.05.2014	6	12	CS+	1
274	LA43	Beate	Aupinel	0	15.05.2014	6	12	CS+	1
275	LA43	Beate	Aupinel	0	15.05.2014	6	12	CS+	0
276	LA33	Beate	Aupinel	0	15.05.2014	6	12	CS+	1
285	LA43	Beate	5less	0	15.05.2014	6	12	CS+	1
288	LA33	Beate	5less	0	15.05.2014	6	12	CS+	1
290	LA33	Beate	5less	0	15.05.2014	6	12	CS+	1
295	LA43	Beate	5plus	0	15.05.2014	6	12	CS+	0
297	LA43	Beate	5plus	0	15.05.2014	6	12	CS+	1
352	LA33	Beate	In Vivo	1	19.05.2014	6	12	CS+	0
354	LA43	Beate	In Vivo	1	19.05.2014	6	12	CS+	1
357	LA43	Beate	In Vivo	1	19.05.2014	6	12	CS+	0
358	LA33	Karin	In Vivo	1	19.05.2014	6	12	CS+	0
361	LA43	Karin	In Vivo	1	19.05.2014	6	12	CS+	0
363	LA43	Karin	In Vivo	1	19.05.2014	6	12	CS+	1
364	LA43	Karin	In Vivo	1	19.05.2014	6	12	CS+	0
365	LA33	Beate	In Vivo	1	19.05.2014	6	12	CS+	1
366	LA33	Beate	In Vivo	1	19.05.2014	6	12	CS+	0
369	LA33	Beate	Aupinel	0	19.05.2014	6	12	CS+	0
372	LA43	Karin	Aupinel	0	19.05.2014	6	12	CS+	1
374	LA43	Beate	Aupinel	0	19.05.2014	6	12	CS+	1
383	LA43	Karin	10plus	0	19.05.2014	6	12	CS+	1
388	LA33	Beate	5plus	0	19.05.2014	6	12	CS+	1
389	LA33	Beate	5plus	0	19.05.2014	6	12	CS+	1
390	LA33	Beate	5plus	0	19.05.2014	6	12	CS+	1
393	LA43	Beate	5less	0	19.05.2014	6	12	CS+	1
394	LA43	Beate	5less	0	19.05.2014	6	12	CS+	1
395	LA43	Beate	5less	0	19.05.2014	6	12	CS+	0
398	LA33	Beate	5less	0	19.05.2014	6	12	CS+	1
403	LA43	Beate	5less	0	20.05.2014	6	12	CS+	1
404	LA43	Beate	5less	0	20.05.2014	6	12	CS+	1
409	LA33	Karin	5less	0	20.05.2014	6	12	CS+	1
410	LA33	Karin	5less	0	20.05.2014	6	12	CS+	1
417	LA33	Karin	Aupinel	0	20.05.2014	6	12	CS+	0
418	LA33	Karin	Aupinel	0	20.05.2014	6	12	CS+	1
424	LA33	Beate	Aupinel	0	20.05.2014	6	12	CS+	1
425	LA33	Beate	Aupinel	0	20.05.2014	6	12	CS+	1
429	LA33	Karin	5plus	0	20.05.2014	6	12	CS+	0
431	LA33	Karin	5plus	0	20.05.2014	6	12	CS+	1
435	LA33	Beate	5plus	0	20.05.2014	6	12	CS+	0
436	LA33	Beate	5plus	0	20.05.2014	6	12	CS+	1
438	LA33	Beate	5plus	0	20.05.2014	6	12	CS+	0
439	LA33	Beate	5plus	0	20.05.2014	6	12	CS+	0
440	LA33	Beate	5plus	0	20.05.2014	6	12	CS+	0
443	LA43	Beate	10plus	0	20.05.2014	6	12	CS+	0
446	LA43	Karin	10plus	0	20.05.2014	6	12	CS+	0
449	LA33	Karin	10plus	0	20.05.2014	6	12	CS+	0
458	LA43	Beate	In Vivo	1	20.05.2014	6	12	CS+	1
459	LA43	Beate	In Vivo	1	20.05.2014	6	12	CS+	1
464	LA43	Karin	In Vivo	1	20.05.2014	6	12	CS+	0
470	LA33	Karin	5less	0	21.05.2014	6	12	CS+	1
472	LA33	Beate	5less	0	21.05.2014	6	12	CS+	1
475	LA33	Beate	5less	0	21.05.2014	6	12	CS+	1
480	LA33	Karin	Aupinel	0	21.05.2014	6	12	CS+	1
482	LA33	Karin	Aupinel	0	21.05.2014	6	12	CS+	1
484	LA33	Beate	Aupinel	0	21.05.2014	6	12	CS+	1
485	LA33	Beate	Aupinel	0	21.05.2014	6	12	CS+	1
486	LA33	Beate	Aupinel	0	21.05.2014	6	12	CS+	1
489	LA33	Beate	Aupinel	0	21.05.2014	6	12	CS+	1
492	LA33	Karin	5plus	0	21.05.2014	6	12	CS+	0
493	LA33	Karin	5plus	0	21.05.2014	6	12	CS+	0
495	LA33	Karin	5plus	0	21.05.2014	6	12	CS+	1
497	LA33	Beate	5plus	0	21.05.2014	6	12	CS+	1
500	LA33	Beate	5plus	0	21.05.2014	6	12	CS+	1
504	LA33	Karin	10plus	0	21.05.2014	6	12	CS+	1
515	LA33	Beate	10plus	0	21.05.2014	6	12	CS+	1
516	LA43	Karin	In Vivo	1	21.05.2014	6	12	CS+	1
518	LA43	Karin	In Vivo	1	21.05.2014	6	12	CS+	0
521	LA43	Karin	In Vivo	1	21.05.2014	6	12	CS+	0
524	LA43	Karin	In Vivo	1	21.05.2014	6	12	CS+	0
525	LA43	Karin	In Vivo	1	21.05.2014	6	12	CS+	0
527	LA43	Beate	In Vivo	1	21.05.2014	6	12	CS+	1
528	LA43	Beate	In Vivo	1	21.05.2014	6	12	CS+	1
529	LA43	Beate	In Vivo	1	21.05.2014	6	12	CS+	0
530	LA43	Beate	In Vivo	1	21.05.2014	6	12	CS+	1
531	LA43	Beate	In Vivo	1	21.05.2014	6	12	CS+	0
62	LA33	Karin	In Vivo	1	11.05.2014	1	2	CS-	0
64	LA33	Karin	In Vivo	1	11.05.2014	1	2	CS-	0
65	LA33	Karin	In Vivo	1	11.05.2014	1	2	CS-	0
70	LA43	Karin	In Vivo	1	11.05.2014	1	2	CS-	0
71	LA43	Karin	In Vivo	1	11.05.2014	1	2	CS-	0
72	LA43	Karin	In Vivo	1	11.05.2014	1	2	CS-	0
74	LA43	Karin	In Vivo	1	11.05.2014	1	2	CS-	1
78	LA33	Karin	5plus	0	11.05.2014	1	2	CS-	1
79	LA33	Karin	5plus	0	11.05.2014	1	2	CS-	0
81	LA33	Karin	5plus	0	11.05.2014	1	2	CS-	0
86	LA43	Karin	5less	0	11.05.2014	1	2	CS-	0
87	LA43	Karin	5less	0	11.05.2014	1	2	CS-	0
97	LA33	Karin	Aupinel	0	11.05.2014	1	2	CS-	1
99	LA33	Karin	Aupinel	0	11.05.2014	1	2	CS-	1
104	LA43	Karin	Aupinel	0	11.05.2014	1	2	CS-	0
108	LA33	Karin	10plus	0	11.05.2014	1	2	CS-	1
118	LA43	Together	In Vivo	1	12.05.2014	1	2	CS-	0
125	LA43	Together	5plus	0	12.05.2014	1	2	CS-	0
126	LA43	Together	5plus	0	12.05.2014	1	2	CS-	0
127	LA43	Together	5plus	0	12.05.2014	1	2	CS-	1
128	LA33	Together	5plus	0	12.05.2014	1	2	CS-	1
138	LA33	Together	Aupinel	0	12.05.2014	1	2	CS-	1
139	LA33	Together	Aupinel	0	12.05.2014	1	2	CS-	0
147	LA33	Together	10plus	0	12.05.2014	1	2	CS-	0
149	LA33	Together	10plus	0	12.05.2014	1	2	CS-	0
150	LA43	Together	5less	0	12.05.2014	1	2	CS-	0
154	LA33	Together	5less	0	12.05.2014	1	2	CS-	0
155	LA33	Together	5less	0	12.05.2014	1	2	CS-	0
168	LA43	Together	In Vivo	1	13.05.2014	1	2	CS-	0
172	LA33	Together	In Vivo	1	13.05.2014	1	2	CS-	1
173	LA33	Together	In Vivo	1	13.05.2014	1	2	CS-	0
177	LA43	Together	Aupinel	0	13.05.2014	1	2	CS-	0
178	LA43	Together	Aupinel	0	13.05.2014	1	2	CS-	0
189	LA43	Together	5less	0	13.05.2014	1	2	CS-	1
190	LA43	Together	5less	0	13.05.2014	1	2	CS-	0
192	LA33	Together	5less	0	13.05.2014	1	2	CS-	0
200	LA43	Together	5plus	0	13.05.2014	1	2	CS-	1
201	LA33	Together	5plus	0	13.05.2014	1	2	CS-	0
202	LA33	Together	5plus	0	13.05.2014	1	2	CS-	0
204	LA43	Together	10plus	0	13.05.2014	1	2	CS-	1
205	LA43	Together	10plus	0	13.05.2014	1	2	CS-	0
208	LA33	Together	10plus	0	13.05.2014	1	2	CS-	1
210	LA33	Together	10plus	0	13.05.2014	1	2	CS-	1
250	LA43	Together	10plus	0	14.05.2014	1	2	CS-	0
267	LA43	Beate	10plus	0	15.05.2014	1	2	CS-	0
268	LA43	Beate	10plus	0	15.05.2014	1	2	CS-	0
270	LA33	Beate	10plus	0	15.05.2014	1	2	CS-	0
271	LA33	Beate	10plus	0	15.05.2014	1	2	CS-	0
272	LA33	Beate	10plus	0	15.05.2014	1	2	CS-	0
273	LA43	Beate	Aupinel	0	15.05.2014	1	2	CS-	0
274	LA43	Beate	Aupinel	0	15.05.2014	1	2	CS-	0
275	LA43	Beate	Aupinel	0	15.05.2014	1	2	CS-	0
276	LA33	Beate	Aupinel	0	15.05.2014	1	2	CS-	1
285	LA43	Beate	5less	0	15.05.2014	1	2	CS-	0
288	LA33	Beate	5less	0	15.05.2014	1	2	CS-	0
290	LA33	Beate	5less	0	15.05.2014	1	2	CS-	1
295	LA43	Beate	5plus	0	15.05.2014	1	2	CS-	0
297	LA43	Beate	5plus	0	15.05.2014	1	2	CS-	1
352	LA33	Beate	In Vivo	1	19.05.2014	1	2	CS-	0
354	LA43	Beate	In Vivo	1	19.05.2014	1	2	CS-	0
357	LA43	Beate	In Vivo	1	19.05.2014	1	2	CS-	0
358	LA33	Karin	In Vivo	1	19.05.2014	1	2	CS-	0
361	LA43	Karin	In Vivo	1	19.05.2014	1	2	CS-	1
363	LA43	Karin	In Vivo	1	19.05.2014	1	2	CS-	1
364	LA43	Karin	In Vivo	1	19.05.2014	1	2	CS-	1
365	LA33	Beate	In Vivo	1	19.05.2014	1	2	CS-	0
366	LA33	Beate	In Vivo	1	19.05.2014	1	2	CS-	0
369	LA33	Beate	Aupinel	0	19.05.2014	1	2	CS-	0
372	LA43	Karin	Aupinel	0	19.05.2014	1	2	CS-	0
374	LA43	Beate	Aupinel	0	19.05.2014	1	2	CS-	0
383	LA43	Karin	10plus	0	19.05.2014	1	2	CS-	1
388	LA33	Beate	5plus	0	19.05.2014	1	2	CS-	0
389	LA33	Beate	5plus	0	19.05.2014	1	2	CS-	0
390	LA33	Beate	5plus	0	19.05.2014	1	2	CS-	1
393	LA43	Beate	5less	0	19.05.2014	1	2	CS-	0
394	LA43	Beate	5less	0	19.05.2014	1	2	CS-	0
395	LA43	Beate	5less	0	19.05.2014	1	2	CS-	0
398	LA33	Beate	5less	0	19.05.2014	1	2	CS-	0
403	LA43	Beate	5less	0	20.05.2014	1	2	CS-	0
404	LA43	Beate	5less	0	20.05.2014	1	2	CS-	1
409	LA33	Karin	5less	0	20.05.2014	1	2	CS-	1
410	LA33	Karin	5less	0	20.05.2014	1	2	CS-	1
417	LA33	Karin	Aupinel	0	20.05.2014	1	2	CS-	1
418	LA33	Karin	Aupinel	0	20.05.2014	1	2	CS-	1
424	LA33	Beate	Aupinel	0	20.05.2014	1	2	CS-	0
425	LA33	Beate	Aupinel	0	20.05.2014	1	2	CS-	0
429	LA33	Karin	5plus	0	20.05.2014	1	2	CS-	0
431	LA33	Karin	5plus	0	20.05.2014	1	2	CS-	0
435	LA33	Beate	5plus	0	20.05.2014	1	2	CS-	0
436	LA33	Beate	5plus	0	20.05.2014	1	2	CS-	0
438	LA33	Beate	5plus	0	20.05.2014	1	2	CS-	0
439	LA33	Beate	5plus	0	20.05.2014	1	2	CS-	0
440	LA33	Beate	5plus	0	20.05.2014	1	2	CS-	0
443	LA43	Beate	10plus	0	20.05.2014	1	2	CS-	0
446	LA43	Karin	10plus	0	20.05.2014	1	2	CS-	0
449	LA33	Karin	10plus	0	20.05.2014	1	2	CS-	0
458	LA43	Beate	In Vivo	1	20.05.2014	1	2	CS-	0
459	LA43	Beate	In Vivo	1	20.05.2014	1	2	CS-	0
464	LA43	Karin	In Vivo	1	20.05.2014	1	2	CS-	0
470	LA33	Karin	5less	0	21.05.2014	1	2	CS-	0
472	LA33	Beate	5less	0	21.05.2014	1	2	CS-	1
475	LA33	Beate	5less	0	21.05.2014	1	2	CS-	1
480	LA33	Karin	Aupinel	0	21.05.2014	1	2	CS-	0
482	LA33	Karin	Aupinel	0	21.05.2014	1	2	CS-	1
484	LA33	Beate	Aupinel	0	21.05.2014	1	2	CS-	1
485	LA33	Beate	Aupinel	0	21.05.2014	1	2	CS-	1
486	LA33	Beate	Aupinel	0	21.05.2014	1	2	CS-	0
489	LA33	Beate	Aupinel	0	21.05.2014	1	2	CS-	1
492	LA33	Karin	5plus	0	21.05.2014	1	2	CS-	0
493	LA33	Karin	5plus	0	21.05.2014	1	2	CS-	0
495	LA33	Karin	5plus	0	21.05.2014	1	2	CS-	1
497	LA33	Beate	5plus	0	21.05.2014	1	2	CS-	1
500	LA33	Beate	5plus	0	21.05.2014	1	2	CS-	0
504	LA33	Karin	10plus	0	21.05.2014	1	2	CS-	0
515	LA33	Beate	10plus	0	21.05.2014	1	2	CS-	1
516	LA43	Karin	In Vivo	1	21.05.2014	1	2	CS-	1
518	LA43	Karin	In Vivo	1	21.05.2014	1	2	CS-	0
521	LA43	Karin	In Vivo	1	21.05.2014	1	2	CS-	0
524	LA43	Karin	In Vivo	1	21.05.2014	1	2	CS-	0
525	LA43	Karin	In Vivo	1	21.05.2014	1	2	CS-	0
527	LA43	Beate	In Vivo	1	21.05.2014	1	2	CS-	0
528	LA43	Beate	In Vivo	1	21.05.2014	1	2	CS-	1
529	LA43	Beate	In Vivo	1	21.05.2014	1	2	CS-	0
530	LA43	Beate	In Vivo	1	21.05.2014	1	2	CS-	0
531	LA43	Beate	In Vivo	1	21.05.2014	1	2	CS-	0
62	LA33	Karin	In Vivo	1	11.05.2014	2	3	CS-	0
64	LA33	Karin	In Vivo	1	11.05.2014	2	3	CS-	0
65	LA33	Karin	In Vivo	1	11.05.2014	2	3	CS-	0
70	LA43	Karin	In Vivo	1	11.05.2014	2	3	CS-	0
71	LA43	Karin	In Vivo	1	11.05.2014	2	3	CS-	1
72	LA43	Karin	In Vivo	1	11.05.2014	2	3	CS-	0
74	LA43	Karin	In Vivo	1	11.05.2014	2	3	CS-	1
78	LA33	Karin	5plus	0	11.05.2014	2	3	CS-	0
79	LA33	Karin	5plus	0	11.05.2014	2	3	CS-	0
81	LA33	Karin	5plus	0	11.05.2014	2	3	CS-	0
86	LA43	Karin	5less	0	11.05.2014	2	3	CS-	0
87	LA43	Karin	5less	0	11.05.2014	2	3	CS-	0
97	LA33	Karin	Aupinel	0	11.05.2014	2	3	CS-	1
99	LA33	Karin	Aupinel	0	11.05.2014	2	3	CS-	0
104	LA43	Karin	Aupinel	0	11.05.2014	2	3	CS-	0
108	LA33	Karin	10plus	0	11.05.2014	2	3	CS-	0
118	LA43	Together	In Vivo	1	12.05.2014	2	3	CS-	0
125	LA43	Together	5plus	0	12.05.2014	2	3	CS-	0
126	LA43	Together	5plus	0	12.05.2014	2	3	CS-	0
127	LA43	Together	5plus	0	12.05.2014	2	3	CS-	1
128	LA33	Together	5plus	0	12.05.2014	2	3	CS-	1
138	LA33	Together	Aupinel	0	12.05.2014	2	3	CS-	0
139	LA33	Together	Aupinel	0	12.05.2014	2	3	CS-	0
147	LA33	Together	10plus	0	12.05.2014	2	3	CS-	1
149	LA33	Together	10plus	0	12.05.2014	2	3	CS-	1
150	LA43	Together	5less	0	12.05.2014	2	3	CS-	0
154	LA33	Together	5less	0	12.05.2014	2	3	CS-	0
155	LA33	Together	5less	0	12.05.2014	2	3	CS-	0
168	LA43	Together	In Vivo	1	13.05.2014	2	3	CS-	0
172	LA33	Together	In Vivo	1	13.05.2014	2	3	CS-	0
173	LA33	Together	In Vivo	1	13.05.2014	2	3	CS-	0
177	LA43	Together	Aupinel	0	13.05.2014	2	3	CS-	0
178	LA43	Together	Aupinel	0	13.05.2014	2	3	CS-	0
189	LA43	Together	5less	0	13.05.2014	2	3	CS-	0
190	LA43	Together	5less	0	13.05.2014	2	3	CS-	0
192	LA33	Together	5less	0	13.05.2014	2	3	CS-	0
200	LA43	Together	5plus	0	13.05.2014	2	3	CS-	0
201	LA33	Together	5plus	0	13.05.2014	2	3	CS-	0
202	LA33	Together	5plus	0	13.05.2014	2	3	CS-	0
204	LA43	Together	10plus	0	13.05.2014	2	3	CS-	0
205	LA43	Together	10plus	0	13.05.2014	2	3	CS-	0
208	LA33	Together	10plus	0	13.05.2014	2	3	CS-	0
210	LA33	Together	10plus	0	13.05.2014	2	3	CS-	0
250	LA43	Together	10plus	0	14.05.2014	2	3	CS-	0
267	LA43	Beate	10plus	0	15.05.2014	2	3	CS-	0
268	LA43	Beate	10plus	0	15.05.2014	2	3	CS-	0
270	LA33	Beate	10plus	0	15.05.2014	2	3	CS-	0
271	LA33	Beate	10plus	0	15.05.2014	2	3	CS-	0
272	LA33	Beate	10plus	0	15.05.2014	2	3	CS-	0
273	LA43	Beate	Aupinel	0	15.05.2014	2	3	CS-	0
274	LA43	Beate	Aupinel	0	15.05.2014	2	3	CS-	0
275	LA43	Beate	Aupinel	0	15.05.2014	2	3	CS-	0
276	LA33	Beate	Aupinel	0	15.05.2014	2	3	CS-	1
285	LA43	Beate	5less	0	15.05.2014	2	3	CS-	0
288	LA33	Beate	5less	0	15.05.2014	2	3	CS-	0
290	LA33	Beate	5less	0	15.05.2014	2	3	CS-	1
295	LA43	Beate	5plus	0	15.05.2014	2	3	CS-	0
297	LA43	Beate	5plus	0	15.05.2014	2	3	CS-	1
352	LA33	Beate	In Vivo	1	19.05.2014	2	3	CS-	0
354	LA43	Beate	In Vivo	1	19.05.2014	2	3	CS-	0
357	LA43	Beate	In Vivo	1	19.05.2014	2	3	CS-	0
358	LA33	Karin	In Vivo	1	19.05.2014	2	3	CS-	0
361	LA43	Karin	In Vivo	1	19.05.2014	2	3	CS-	0
363	LA43	Karin	In Vivo	1	19.05.2014	2	3	CS-	1
364	LA43	Karin	In Vivo	1	19.05.2014	2	3	CS-	0
365	LA33	Beate	In Vivo	1	19.05.2014	2	3	CS-	0
366	LA33	Beate	In Vivo	1	19.05.2014	2	3	CS-	0
369	LA33	Beate	Aupinel	0	19.05.2014	2	3	CS-	0
372	LA43	Karin	Aupinel	0	19.05.2014	2	3	CS-	0
374	LA43	Beate	Aupinel	0	19.05.2014	2	3	CS-	0
383	LA43	Karin	10plus	0	19.05.2014	2	3	CS-	0
388	LA33	Beate	5plus	0	19.05.2014	2	3	CS-	0
389	LA33	Beate	5plus	0	19.05.2014	2	3	CS-	0
390	LA33	Beate	5plus	0	19.05.2014	2	3	CS-	0
393	LA43	Beate	5less	0	19.05.2014	2	3	CS-	0
394	LA43	Beate	5less	0	19.05.2014	2	3	CS-	0
395	LA43	Beate	5less	0	19.05.2014	2	3	CS-	1
398	LA33	Beate	5less	0	19.05.2014	2	3	CS-	0
403	LA43	Beate	5less	0	20.05.2014	2	3	CS-	0
404	LA43	Beate	5less	0	20.05.2014	2	3	CS-	1
409	LA33	Karin	5less	0	20.05.2014	2	3	CS-	1
410	LA33	Karin	5less	0	20.05.2014	2	3	CS-	1
417	LA33	Karin	Aupinel	0	20.05.2014	2	3	CS-	1
418	LA33	Karin	Aupinel	0	20.05.2014	2	3	CS-	0
424	LA33	Beate	Aupinel	0	20.05.2014	2	3	CS-	0
425	LA33	Beate	Aupinel	0	20.05.2014	2	3	CS-	0
429	LA33	Karin	5plus	0	20.05.2014	2	3	CS-	1
431	LA33	Karin	5plus	0	20.05.2014	2	3	CS-	0
435	LA33	Beate	5plus	0	20.05.2014	2	3	CS-	0
436	LA33	Beate	5plus	0	20.05.2014	2	3	CS-	0
438	LA33	Beate	5plus	0	20.05.2014	2	3	CS-	0
439	LA33	Beate	5plus	0	20.05.2014	2	3	CS-	0
440	LA33	Beate	5plus	0	20.05.2014	2	3	CS-	0
443	LA43	Beate	10plus	0	20.05.2014	2	3	CS-	0
446	LA43	Karin	10plus	0	20.05.2014	2	3	CS-	0
449	LA33	Karin	10plus	0	20.05.2014	2	3	CS-	0
458	LA43	Beate	In Vivo	1	20.05.2014	2	3	CS-	0
459	LA43	Beate	In Vivo	1	20.05.2014	2	3	CS-	0
464	LA43	Karin	In Vivo	1	20.05.2014	2	3	CS-	0
470	LA33	Karin	5less	0	21.05.2014	2	3	CS-	0
472	LA33	Beate	5less	0	21.05.2014	2	3	CS-	1
475	LA33	Beate	5less	0	21.05.2014	2	3	CS-	1
480	LA33	Karin	Aupinel	0	21.05.2014	2	3	CS-	0
482	LA33	Karin	Aupinel	0	21.05.2014	2	3	CS-	1
484	LA33	Beate	Aupinel	0	21.05.2014	2	3	CS-	0
485	LA33	Beate	Aupinel	0	21.05.2014	2	3	CS-	0
486	LA33	Beate	Aupinel	0	21.05.2014	2	3	CS-	0
489	LA33	Beate	Aupinel	0	21.05.2014	2	3	CS-	1
492	LA33	Karin	5plus	0	21.05.2014	2	3	CS-	0
493	LA33	Karin	5plus	0	21.05.2014	2	3	CS-	0
495	LA33	Karin	5plus	0	21.05.2014	2	3	CS-	0
497	LA33	Beate	5plus	0	21.05.2014	2	3	CS-	1
500	LA33	Beate	5plus	0	21.05.2014	2	3	CS-	0
504	LA33	Karin	10plus	0	21.05.2014	2	3	CS-	0
515	LA33	Beate	10plus	0	21.05.2014	2	3	CS-	0
516	LA43	Karin	In Vivo	1	21.05.2014	2	3	CS-	0
518	LA43	Karin	In Vivo	1	21.05.2014	2	3	CS-	0
521	LA43	Karin	In Vivo	1	21.05.2014	2	3	CS-	0
524	LA43	Karin	In Vivo	1	21.05.2014	2	3	CS-	0
525	LA43	Karin	In Vivo	1	21.05.2014	2	3	CS-	0
527	LA43	Beate	In Vivo	1	21.05.2014	2	3	CS-	0
528	LA43	Beate	In Vivo	1	21.05.2014	2	3	CS-	0
529	LA43	Beate	In Vivo	1	21.05.2014	2	3	CS-	0
530	LA43	Beate	In Vivo	1	21.05.2014	2	3	CS-	0
531	LA43	Beate	In Vivo	1	21.05.2014	2	3	CS-	0
62	LA33	Karin	In Vivo	1	11.05.2014	3	5	CS-	0
64	LA33	Karin	In Vivo	1	11.05.2014	3	5	CS-	0
65	LA33	Karin	In Vivo	1	11.05.2014	3	5	CS-	0
70	LA43	Karin	In Vivo	1	11.05.2014	3	5	CS-	0
71	LA43	Karin	In Vivo	1	11.05.2014	3	5	CS-	1
72	LA43	Karin	In Vivo	1	11.05.2014	3	5	CS-	0
74	LA43	Karin	In Vivo	1	11.05.2014	3	5	CS-	1
78	LA33	Karin	5plus	0	11.05.2014	3	5	CS-	1
79	LA33	Karin	5plus	0	11.05.2014	3	5	CS-	0
81	LA33	Karin	5plus	0	11.05.2014	3	5	CS-	0
86	LA43	Karin	5less	0	11.05.2014	3	5	CS-	0
87	LA43	Karin	5less	0	11.05.2014	3	5	CS-	0
97	LA33	Karin	Aupinel	0	11.05.2014	3	5	CS-	1
99	LA33	Karin	Aupinel	0	11.05.2014	3	5	CS-	0
104	LA43	Karin	Aupinel	0	11.05.2014	3	5	CS-	0
108	LA33	Karin	10plus	0	11.05.2014	3	5	CS-	0
118	LA43	Together	In Vivo	1	12.05.2014	3	5	CS-	0
125	LA43	Together	5plus	0	12.05.2014	3	5	CS-	0
126	LA43	Together	5plus	0	12.05.2014	3	5	CS-	0
127	LA43	Together	5plus	0	12.05.2014	3	5	CS-	0
128	LA33	Together	5plus	0	12.05.2014	3	5	CS-	1
138	LA33	Together	Aupinel	0	12.05.2014	3	5	CS-	0
139	LA33	Together	Aupinel	0	12.05.2014	3	5	CS-	0
147	LA33	Together	10plus	0	12.05.2014	3	5	CS-	1
149	LA33	Together	10plus	0	12.05.2014	3	5	CS-	0
150	LA43	Together	5less	0	12.05.2014	3	5	CS-	0
154	LA33	Together	5less	0	12.05.2014	3	5	CS-	0
155	LA33	Together	5less	0	12.05.2014	3	5	CS-	0
168	LA43	Together	In Vivo	1	13.05.2014	3	5	CS-	0
172	LA33	Together	In Vivo	1	13.05.2014	3	5	CS-	0
173	LA33	Together	In Vivo	1	13.05.2014	3	5	CS-	0
177	LA43	Together	Aupinel	0	13.05.2014	3	5	CS-	0
178	LA43	Together	Aupinel	0	13.05.2014	3	5	CS-	0
189	LA43	Together	5less	0	13.05.2014	3	5	CS-	0
190	LA43	Together	5less	0	13.05.2014	3	5	CS-	0
192	LA33	Together	5less	0	13.05.2014	3	5	CS-	0
200	LA43	Together	5plus	0	13.05.2014	3	5	CS-	1
201	LA33	Together	5plus	0	13.05.2014	3	5	CS-	1
202	LA33	Together	5plus	0	13.05.2014	3	5	CS-	0
204	LA43	Together	10plus	0	13.05.2014	3	5	CS-	0
205	LA43	Together	10plus	0	13.05.2014	3	5	CS-	0
208	LA33	Together	10plus	0	13.05.2014	3	5	CS-	0
210	LA33	Together	10plus	0	13.05.2014	3	5	CS-	0
250	LA43	Together	10plus	0	14.05.2014	3	5	CS-	0
267	LA43	Beate	10plus	0	15.05.2014	3	5	CS-	0
268	LA43	Beate	10plus	0	15.05.2014	3	5	CS-	0
270	LA33	Beate	10plus	0	15.05.2014	3	5	CS-	0
271	LA33	Beate	10plus	0	15.05.2014	3	5	CS-	0
272	LA33	Beate	10plus	0	15.05.2014	3	5	CS-	0
273	LA43	Beate	Aupinel	0	15.05.2014	3	5	CS-	0
274	LA43	Beate	Aupinel	0	15.05.2014	3	5	CS-	0
275	LA43	Beate	Aupinel	0	15.05.2014	3	5	CS-	0
276	LA33	Beate	Aupinel	0	15.05.2014	3	5	CS-	0
285	LA43	Beate	5less	0	15.05.2014	3	5	CS-	0
288	LA33	Beate	5less	0	15.05.2014	3	5	CS-	0
290	LA33	Beate	5less	0	15.05.2014	3	5	CS-	1
295	LA43	Beate	5plus	0	15.05.2014	3	5	CS-	0
297	LA43	Beate	5plus	0	15.05.2014	3	5	CS-	1
352	LA33	Beate	In Vivo	1	19.05.2014	3	5	CS-	0
354	LA43	Beate	In Vivo	1	19.05.2014	3	5	CS-	0
357	LA43	Beate	In Vivo	1	19.05.2014	3	5	CS-	0
358	LA33	Karin	In Vivo	1	19.05.2014	3	5	CS-	0
361	LA43	Karin	In Vivo	1	19.05.2014	3	5	CS-	0
363	LA43	Karin	In Vivo	1	19.05.2014	3	5	CS-	0
364	LA43	Karin	In Vivo	1	19.05.2014	3	5	CS-	0
365	LA33	Beate	In Vivo	1	19.05.2014	3	5	CS-	0
366	LA33	Beate	In Vivo	1	19.05.2014	3	5	CS-	0
369	LA33	Beate	Aupinel	0	19.05.2014	3	5	CS-	0
372	LA43	Karin	Aupinel	0	19.05.2014	3	5	CS-	0
374	LA43	Beate	Aupinel	0	19.05.2014	3	5	CS-	0
383	LA43	Karin	10plus	0	19.05.2014	3	5	CS-	0
388	LA33	Beate	5plus	0	19.05.2014	3	5	CS-	0
389	LA33	Beate	5plus	0	19.05.2014	3	5	CS-	0
390	LA33	Beate	5plus	0	19.05.2014	3	5	CS-	1
393	LA43	Beate	5less	0	19.05.2014	3	5	CS-	0
394	LA43	Beate	5less	0	19.05.2014	3	5	CS-	0
395	LA43	Beate	5less	0	19.05.2014	3	5	CS-	0
398	LA33	Beate	5less	0	19.05.2014	3	5	CS-	0
403	LA43	Beate	5less	0	20.05.2014	3	5	CS-	0
404	LA43	Beate	5less	0	20.05.2014	3	5	CS-	1
409	LA33	Karin	5less	0	20.05.2014	3	5	CS-	1
410	LA33	Karin	5less	0	20.05.2014	3	5	CS-	1
417	LA33	Karin	Aupinel	0	20.05.2014	3	5	CS-	1
418	LA33	Karin	Aupinel	0	20.05.2014	3	5	CS-	0
424	LA33	Beate	Aupinel	0	20.05.2014	3	5	CS-	0
425	LA33	Beate	Aupinel	0	20.05.2014	3	5	CS-	0
429	LA33	Karin	5plus	0	20.05.2014	3	5	CS-	1
431	LA33	Karin	5plus	0	20.05.2014	3	5	CS-	0
435	LA33	Beate	5plus	0	20.05.2014	3	5	CS-	0
436	LA33	Beate	5plus	0	20.05.2014	3	5	CS-	0
438	LA33	Beate	5plus	0	20.05.2014	3	5	CS-	0
439	LA33	Beate	5plus	0	20.05.2014	3	5	CS-	0
440	LA33	Beate	5plus	0	20.05.2014	3	5	CS-	0
443	LA43	Beate	10plus	0	20.05.2014	3	5	CS-	0
446	LA43	Karin	10plus	0	20.05.2014	3	5	CS-	0
449	LA33	Karin	10plus	0	20.05.2014	3	5	CS-	0
458	LA43	Beate	In Vivo	1	20.05.2014	3	5	CS-	0
459	LA43	Beate	In Vivo	1	20.05.2014	3	5	CS-	0
464	LA43	Karin	In Vivo	1	20.05.2014	3	5	CS-	0
470	LA33	Karin	5less	0	21.05.2014	3	5	CS-	0
472	LA33	Beate	5less	0	21.05.2014	3	5	CS-	0
475	LA33	Beate	5less	0	21.05.2014	3	5	CS-	1
480	LA33	Karin	Aupinel	0	21.05.2014	3	5	CS-	0
482	LA33	Karin	Aupinel	0	21.05.2014	3	5	CS-	1
484	LA33	Beate	Aupinel	0	21.05.2014	3	5	CS-	0
485	LA33	Beate	Aupinel	0	21.05.2014	3	5	CS-	1
486	LA33	Beate	Aupinel	0	21.05.2014	3	5	CS-	0
489	LA33	Beate	Aupinel	0	21.05.2014	3	5	CS-	0
492	LA33	Karin	5plus	0	21.05.2014	3	5	CS-	0
493	LA33	Karin	5plus	0	21.05.2014	3	5	CS-	0
495	LA33	Karin	5plus	0	21.05.2014	3	5	CS-	0
497	LA33	Beate	5plus	0	21.05.2014	3	5	CS-	1
500	LA33	Beate	5plus	0	21.05.2014	3	5	CS-	0
504	LA33	Karin	10plus	0	21.05.2014	3	5	CS-	0
515	LA33	Beate	10plus	0	21.05.2014	3	5	CS-	0
516	LA43	Karin	In Vivo	1	21.05.2014	3	5	CS-	0
518	LA43	Karin	In Vivo	1	21.05.2014	3	5	CS-	0
521	LA43	Karin	In Vivo	1	21.05.2014	3	5	CS-	0
524	LA43	Karin	In Vivo	1	21.05.2014	3	5	CS-	0
525	LA43	Karin	In Vivo	1	21.05.2014	3	5	CS-	0
527	LA43	Beate	In Vivo	1	21.05.2014	3	5	CS-	0
528	LA43	Beate	In Vivo	1	21.05.2014	3	5	CS-	0
529	LA43	Beate	In Vivo	1	21.05.2014	3	5	CS-	0
530	LA43	Beate	In Vivo	1	21.05.2014	3	5	CS-	0
531	LA43	Beate	In Vivo	1	21.05.2014	3	5	CS-	0
62	LA33	Karin	In Vivo	1	11.05.2014	4	8	CS-	1
64	LA33	Karin	In Vivo	1	11.05.2014	4	8	CS-	0
65	LA33	Karin	In Vivo	1	11.05.2014	4	8	CS-	0
70	LA43	Karin	In Vivo	1	11.05.2014	4	8	CS-	0
71	LA43	Karin	In Vivo	1	11.05.2014	4	8	CS-	1
72	LA43	Karin	In Vivo	1	11.05.2014	4	8	CS-	0
74	LA43	Karin	In Vivo	1	11.05.2014	4	8	CS-	1
78	LA33	Karin	5plus	0	11.05.2014	4	8	CS-	1
79	LA33	Karin	5plus	0	11.05.2014	4	8	CS-	0
81	LA33	Karin	5plus	0	11.05.2014	4	8	CS-	0
86	LA43	Karin	5less	0	11.05.2014	4	8	CS-	0
87	LA43	Karin	5less	0	11.05.2014	4	8	CS-	0
97	LA33	Karin	Aupinel	0	11.05.2014	4	8	CS-	1
99	LA33	Karin	Aupinel	0	11.05.2014	4	8	CS-	0
104	LA43	Karin	Aupinel	0	11.05.2014	4	8	CS-	0
108	LA33	Karin	10plus	0	11.05.2014	4	8	CS-	0
118	LA43	Together	In Vivo	1	12.05.2014	4	8	CS-	0
125	LA43	Together	5plus	0	12.05.2014	4	8	CS-	0
126	LA43	Together	5plus	0	12.05.2014	4	8	CS-	0
127	LA43	Together	5plus	0	12.05.2014	4	8	CS-	1
128	LA33	Together	5plus	0	12.05.2014	4	8	CS-	1
138	LA33	Together	Aupinel	0	12.05.2014	4	8	CS-	0
139	LA33	Together	Aupinel	0	12.05.2014	4	8	CS-	0
147	LA33	Together	10plus	0	12.05.2014	4	8	CS-	0
149	LA33	Together	10plus	0	12.05.2014	4	8	CS-	1
150	LA43	Together	5less	0	12.05.2014	4	8	CS-	0
154	LA33	Together	5less	0	12.05.2014	4	8	CS-	0
155	LA33	Together	5less	0	12.05.2014	4	8	CS-	0
168	LA43	Together	In Vivo	1	13.05.2014	4	8	CS-	0
172	LA33	Together	In Vivo	1	13.05.2014	4	8	CS-	0
173	LA33	Together	In Vivo	1	13.05.2014	4	8	CS-	0
177	LA43	Together	Aupinel	0	13.05.2014	4	8	CS-	0
178	LA43	Together	Aupinel	0	13.05.2014	4	8	CS-	0
189	LA43	Together	5less	0	13.05.2014	4	8	CS-	0
190	LA43	Together	5less	0	13.05.2014	4	8	CS-	0
192	LA33	Together	5less	0	13.05.2014	4	8	CS-	0
200	LA43	Together	5plus	0	13.05.2014	4	8	CS-	0
201	LA33	Together	5plus	0	13.05.2014	4	8	CS-	0
202	LA33	Together	5plus	0	13.05.2014	4	8	CS-	1
204	LA43	Together	10plus	0	13.05.2014	4	8	CS-	0
205	LA43	Together	10plus	0	13.05.2014	4	8	CS-	0
208	LA33	Together	10plus	0	13.05.2014	4	8	CS-	0
210	LA33	Together	10plus	0	13.05.2014	4	8	CS-	0
250	LA43	Together	10plus	0	14.05.2014	4	8	CS-	0
267	LA43	Beate	10plus	0	15.05.2014	4	8	CS-	0
268	LA43	Beate	10plus	0	15.05.2014	4	8	CS-	0
270	LA33	Beate	10plus	0	15.05.2014	4	8	CS-	0
271	LA33	Beate	10plus	0	15.05.2014	4	8	CS-	0
272	LA33	Beate	10plus	0	15.05.2014	4	8	CS-	0
273	LA43	Beate	Aupinel	0	15.05.2014	4	8	CS-	0
274	LA43	Beate	Aupinel	0	15.05.2014	4	8	CS-	0
275	LA43	Beate	Aupinel	0	15.05.2014	4	8	CS-	0
276	LA33	Beate	Aupinel	0	15.05.2014	4	8	CS-	1
285	LA43	Beate	5less	0	15.05.2014	4	8	CS-	0
288	LA33	Beate	5less	0	15.05.2014	4	8	CS-	1
290	LA33	Beate	5less	0	15.05.2014	4	8	CS-	1
295	LA43	Beate	5plus	0	15.05.2014	4	8	CS-	0
297	LA43	Beate	5plus	0	15.05.2014	4	8	CS-	1
352	LA33	Beate	In Vivo	1	19.05.2014	4	8	CS-	0
354	LA43	Beate	In Vivo	1	19.05.2014	4	8	CS-	0
357	LA43	Beate	In Vivo	1	19.05.2014	4	8	CS-	0
358	LA33	Karin	In Vivo	1	19.05.2014	4	8	CS-	0
361	LA43	Karin	In Vivo	1	19.05.2014	4	8	CS-	0
363	LA43	Karin	In Vivo	1	19.05.2014	4	8	CS-	0
364	LA43	Karin	In Vivo	1	19.05.2014	4	8	CS-	0
365	LA33	Beate	In Vivo	1	19.05.2014	4	8	CS-	0
366	LA33	Beate	In Vivo	1	19.05.2014	4	8	CS-	0
369	LA33	Beate	Aupinel	0	19.05.2014	4	8	CS-	0
372	LA43	Karin	Aupinel	0	19.05.2014	4	8	CS-	0
374	LA43	Beate	Aupinel	0	19.05.2014	4	8	CS-	1
383	LA43	Karin	10plus	0	19.05.2014	4	8	CS-	0
388	LA33	Beate	5plus	0	19.05.2014	4	8	CS-	0
389	LA33	Beate	5plus	0	19.05.2014	4	8	CS-	0
390	LA33	Beate	5plus	0	19.05.2014	4	8	CS-	0
393	LA43	Beate	5less	0	19.05.2014	4	8	CS-	0
394	LA43	Beate	5less	0	19.05.2014	4	8	CS-	0
395	LA43	Beate	5less	0	19.05.2014	4	8	CS-	0
398	LA33	Beate	5less	0	19.05.2014	4	8	CS-	0
403	LA43	Beate	5less	0	20.05.2014	4	8	CS-	0
404	LA43	Beate	5less	0	20.05.2014	4	8	CS-	0
409	LA33	Karin	5less	0	20.05.2014	4	8	CS-	0
410	LA33	Karin	5less	0	20.05.2014	4	8	CS-	1
417	LA33	Karin	Aupinel	0	20.05.2014	4	8	CS-	1
418	LA33	Karin	Aupinel	0	20.05.2014	4	8	CS-	0
424	LA33	Beate	Aupinel	0	20.05.2014	4	8	CS-	0
425	LA33	Beate	Aupinel	0	20.05.2014	4	8	CS-	0
429	LA33	Karin	5plus	0	20.05.2014	4	8	CS-	1
431	LA33	Karin	5plus	0	20.05.2014	4	8	CS-	0
435	LA33	Beate	5plus	0	20.05.2014	4	8	CS-	0
436	LA33	Beate	5plus	0	20.05.2014	4	8	CS-	0
438	LA33	Beate	5plus	0	20.05.2014	4	8	CS-	0
439	LA33	Beate	5plus	0	20.05.2014	4	8	CS-	0
440	LA33	Beate	5plus	0	20.05.2014	4	8	CS-	0
443	LA43	Beate	10plus	0	20.05.2014	4	8	CS-	0
446	LA43	Karin	10plus	0	20.05.2014	4	8	CS-	0
449	LA33	Karin	10plus	0	20.05.2014	4	8	CS-	0
458	LA43	Beate	In Vivo	1	20.05.2014	4	8	CS-	0
459	LA43	Beate	In Vivo	1	20.05.2014	4	8	CS-	0
464	LA43	Karin	In Vivo	1	20.05.2014	4	8	CS-	0
470	LA33	Karin	5less	0	21.05.2014	4	8	CS-	0
472	LA33	Beate	5less	0	21.05.2014	4	8	CS-	0
475	LA33	Beate	5less	0	21.05.2014	4	8	CS-	1
480	LA33	Karin	Aupinel	0	21.05.2014	4	8	CS-	0
482	LA33	Karin	Aupinel	0	21.05.2014	4	8	CS-	1
484	LA33	Beate	Aupinel	0	21.05.2014	4	8	CS-	0
485	LA33	Beate	Aupinel	0	21.05.2014	4	8	CS-	0
486	LA33	Beate	Aupinel	0	21.05.2014	4	8	CS-	0
489	LA33	Beate	Aupinel	0	21.05.2014	4	8	CS-	0
492	LA33	Karin	5plus	0	21.05.2014	4	8	CS-	0
493	LA33	Karin	5plus	0	21.05.2014	4	8	CS-	0
495	LA33	Karin	5plus	0	21.05.2014	4	8	CS-	0
497	LA33	Beate	5plus	0	21.05.2014	4	8	CS-	0
500	LA33	Beate	5plus	0	21.05.2014	4	8	CS-	0
504	LA33	Karin	10plus	0	21.05.2014	4	8	CS-	0
515	LA33	Beate	10plus	0	21.05.2014	4	8	CS-	0
516	LA43	Karin	In Vivo	1	21.05.2014	4	8	CS-	0
518	LA43	Karin	In Vivo	1	21.05.2014	4	8	CS-	0
521	LA43	Karin	In Vivo	1	21.05.2014	4	8	CS-	0
524	LA43	Karin	In Vivo	1	21.05.2014	4	8	CS-	0
525	LA43	Karin	In Vivo	1	21.05.2014	4	8	CS-	0
527	LA43	Beate	In Vivo	1	21.05.2014	4	8	CS-	0
528	LA43	Beate	In Vivo	1	21.05.2014	4	8	CS-	0
529	LA43	Beate	In Vivo	1	21.05.2014	4	8	CS-	0
530	LA43	Beate	In Vivo	1	21.05.2014	4	8	CS-	0
531	LA43	Beate	In Vivo	1	21.05.2014	4	8	CS-	0
62	LA33	Karin	In Vivo	1	11.05.2014	5	10	CS-	0
64	LA33	Karin	In Vivo	1	11.05.2014	5	10	CS-	0
65	LA33	Karin	In Vivo	1	11.05.2014	5	10	CS-	0
70	LA43	Karin	In Vivo	1	11.05.2014	5	10	CS-	0
71	LA43	Karin	In Vivo	1	11.05.2014	5	10	CS-	0
72	LA43	Karin	In Vivo	1	11.05.2014	5	10	CS-	0
74	LA43	Karin	In Vivo	1	11.05.2014	5	10	CS-	1
78	LA33	Karin	5plus	0	11.05.2014	5	10	CS-	0
79	LA33	Karin	5plus	0	11.05.2014	5	10	CS-	0
81	LA33	Karin	5plus	0	11.05.2014	5	10	CS-	0
86	LA43	Karin	5less	0	11.05.2014	5	10	CS-	0
87	LA43	Karin	5less	0	11.05.2014	5	10	CS-	0
97	LA33	Karin	Aupinel	0	11.05.2014	5	10	CS-	1
99	LA33	Karin	Aupinel	0	11.05.2014	5	10	CS-	0
104	LA43	Karin	Aupinel	0	11.05.2014	5	10	CS-	0
108	LA33	Karin	10plus	0	11.05.2014	5	10	CS-	0
118	LA43	Together	In Vivo	1	12.05.2014	5	10	CS-	0
125	LA43	Together	5plus	0	12.05.2014	5	10	CS-	0
126	LA43	Together	5plus	0	12.05.2014	5	10	CS-	0
127	LA43	Together	5plus	0	12.05.2014	5	10	CS-	0
128	LA33	Together	5plus	0	12.05.2014	5	10	CS-	1
138	LA33	Together	Aupinel	0	12.05.2014	5	10	CS-	0
139	LA33	Together	Aupinel	0	12.05.2014	5	10	CS-	0
147	LA33	Together	10plus	0	12.05.2014	5	10	CS-	0
149	LA33	Together	10plus	0	12.05.2014	5	10	CS-	0
150	LA43	Together	5less	0	12.05.2014	5	10	CS-	0
154	LA33	Together	5less	0	12.05.2014	5	10	CS-	0
155	LA33	Together	5less	0	12.05.2014	5	10	CS-	0
168	LA43	Together	In Vivo	1	13.05.2014	5	10	CS-	0
172	LA33	Together	In Vivo	1	13.05.2014	5	10	CS-	0
173	LA33	Together	In Vivo	1	13.05.2014	5	10	CS-	0
177	LA43	Together	Aupinel	0	13.05.2014	5	10	CS-	0
178	LA43	Together	Aupinel	0	13.05.2014	5	10	CS-	0
189	LA43	Together	5less	0	13.05.2014	5	10	CS-	0
190	LA43	Together	5less	0	13.05.2014	5	10	CS-	0
192	LA33	Together	5less	0	13.05.2014	5	10	CS-	0
200	LA43	Together	5plus	0	13.05.2014	5	10	CS-	0
201	LA33	Together	5plus	0	13.05.2014	5	10	CS-	0
202	LA33	Together	5plus	0	13.05.2014	5	10	CS-	1
204	LA43	Together	10plus	0	13.05.2014	5	10	CS-	0
205	LA43	Together	10plus	0	13.05.2014	5	10	CS-	0
208	LA33	Together	10plus	0	13.05.2014	5	10	CS-	0
210	LA33	Together	10plus	0	13.05.2014	5	10	CS-	0
250	LA43	Together	10plus	0	14.05.2014	5	10	CS-	0
267	LA43	Beate	10plus	0	15.05.2014	5	10	CS-	0
268	LA43	Beate	10plus	0	15.05.2014	5	10	CS-	0
270	LA33	Beate	10plus	0	15.05.2014	5	10	CS-	0
271	LA33	Beate	10plus	0	15.05.2014	5	10	CS-	0
272	LA33	Beate	10plus	0	15.05.2014	5	10	CS-	0
273	LA43	Beate	Aupinel	0	15.05.2014	5	10	CS-	0
274	LA43	Beate	Aupinel	0	15.05.2014	5	10	CS-	0
275	LA43	Beate	Aupinel	0	15.05.2014	5	10	CS-	0
276	LA33	Beate	Aupinel	0	15.05.2014	5	10	CS-	1
285	LA43	Beate	5less	0	15.05.2014	5	10	CS-	0
288	LA33	Beate	5less	0	15.05.2014	5	10	CS-	1
290	LA33	Beate	5less	0	15.05.2014	5	10	CS-	0
295	LA43	Beate	5plus	0	15.05.2014	5	10	CS-	0
297	LA43	Beate	5plus	0	15.05.2014	5	10	CS-	1
352	LA33	Beate	In Vivo	1	19.05.2014	5	10	CS-	0
354	LA43	Beate	In Vivo	1	19.05.2014	5	10	CS-	0
357	LA43	Beate	In Vivo	1	19.05.2014	5	10	CS-	0
358	LA33	Karin	In Vivo	1	19.05.2014	5	10	CS-	0
361	LA43	Karin	In Vivo	1	19.05.2014	5	10	CS-	0
363	LA43	Karin	In Vivo	1	19.05.2014	5	10	CS-	0
364	LA43	Karin	In Vivo	1	19.05.2014	5	10	CS-	0
365	LA33	Beate	In Vivo	1	19.05.2014	5	10	CS-	0
366	LA33	Beate	In Vivo	1	19.05.2014	5	10	CS-	0
369	LA33	Beate	Aupinel	0	19.05.2014	5	10	CS-	0
372	LA43	Karin	Aupinel	0	19.05.2014	5	10	CS-	0
374	LA43	Beate	Aupinel	0	19.05.2014	5	10	CS-	1
383	LA43	Karin	10plus	0	19.05.2014	5	10	CS-	0
388	LA33	Beate	5plus	0	19.05.2014	5	10	CS-	1
389	LA33	Beate	5plus	0	19.05.2014	5	10	CS-	0
390	LA33	Beate	5plus	0	19.05.2014	5	10	CS-	0
393	LA43	Beate	5less	0	19.05.2014	5	10	CS-	0
394	LA43	Beate	5less	0	19.05.2014	5	10	CS-	0
395	LA43	Beate	5less	0	19.05.2014	5	10	CS-	0
398	LA33	Beate	5less	0	19.05.2014	5	10	CS-	0
403	LA43	Beate	5less	0	20.05.2014	5	10	CS-	0
404	LA43	Beate	5less	0	20.05.2014	5	10	CS-	1
409	LA33	Karin	5less	0	20.05.2014	5	10	CS-	0
410	LA33	Karin	5less	0	20.05.2014	5	10	CS-	1
417	LA33	Karin	Aupinel	0	20.05.2014	5	10	CS-	0
418	LA33	Karin	Aupinel	0	20.05.2014	5	10	CS-	0
424	LA33	Beate	Aupinel	0	20.05.2014	5	10	CS-	0
425	LA33	Beate	Aupinel	0	20.05.2014	5	10	CS-	0
429	LA33	Karin	5plus	0	20.05.2014	5	10	CS-	1
431	LA33	Karin	5plus	0	20.05.2014	5	10	CS-	0
435	LA33	Beate	5plus	0	20.05.2014	5	10	CS-	0
436	LA33	Beate	5plus	0	20.05.2014	5	10	CS-	0
438	LA33	Beate	5plus	0	20.05.2014	5	10	CS-	0
439	LA33	Beate	5plus	0	20.05.2014	5	10	CS-	0
440	LA33	Beate	5plus	0	20.05.2014	5	10	CS-	0
443	LA43	Beate	10plus	0	20.05.2014	5	10	CS-	0
446	LA43	Karin	10plus	0	20.05.2014	5	10	CS-	0
449	LA33	Karin	10plus	0	20.05.2014	5	10	CS-	0
458	LA43	Beate	In Vivo	1	20.05.2014	5	10	CS-	0
459	LA43	Beate	In Vivo	1	20.05.2014	5	10	CS-	0
464	LA43	Karin	In Vivo	1	20.05.2014	5	10	CS-	0
470	LA33	Karin	5less	0	21.05.2014	5	10	CS-	0
472	LA33	Beate	5less	0	21.05.2014	5	10	CS-	0
475	LA33	Beate	5less	0	21.05.2014	5	10	CS-	1
480	LA33	Karin	Aupinel	0	21.05.2014	5	10	CS-	0
482	LA33	Karin	Aupinel	0	21.05.2014	5	10	CS-	1
484	LA33	Beate	Aupinel	0	21.05.2014	5	10	CS-	1
485	LA33	Beate	Aupinel	0	21.05.2014	5	10	CS-	0
486	LA33	Beate	Aupinel	0	21.05.2014	5	10	CS-	0
489	LA33	Beate	Aupinel	0	21.05.2014	5	10	CS-	0
492	LA33	Karin	5plus	0	21.05.2014	5	10	CS-	0
493	LA33	Karin	5plus	0	21.05.2014	5	10	CS-	0
495	LA33	Karin	5plus	0	21.05.2014	5	10	CS-	0
497	LA33	Beate	5plus	0	21.05.2014	5	10	CS-	0
500	LA33	Beate	5plus	0	21.05.2014	5	10	CS-	0
504	LA33	Karin	10plus	0	21.05.2014	5	10	CS-	0
515	LA33	Beate	10plus	0	21.05.2014	5	10	CS-	0
516	LA43	Karin	In Vivo	1	21.05.2014	5	10	CS-	0
518	LA43	Karin	In Vivo	1	21.05.2014	5	10	CS-	0
521	LA43	Karin	In Vivo	1	21.05.2014	5	10	CS-	0
524	LA43	Karin	In Vivo	1	21.05.2014	5	10	CS-	0
525	LA43	Karin	In Vivo	1	21.05.2014	5	10	CS-	0
527	LA43	Beate	In Vivo	1	21.05.2014	5	10	CS-	0
528	LA43	Beate	In Vivo	1	21.05.2014	5	10	CS-	0
529	LA43	Beate	In Vivo	1	21.05.2014	5	10	CS-	0
530	LA43	Beate	In Vivo	1	21.05.2014	5	10	CS-	0
531	LA43	Beate	In Vivo	1	21.05.2014	5	10	CS-	0
62	LA33	Karin	In Vivo	1	11.05.2014	6	11	CS-	0
64	LA33	Karin	In Vivo	1	11.05.2014	6	11	CS-	0
65	LA33	Karin	In Vivo	1	11.05.2014	6	11	CS-	0
70	LA43	Karin	In Vivo	1	11.05.2014	6	11	CS-	0
71	LA43	Karin	In Vivo	1	11.05.2014	6	11	CS-	0
72	LA43	Karin	In Vivo	1	11.05.2014	6	11	CS-	0
74	LA43	Karin	In Vivo	1	11.05.2014	6	11	CS-	1
78	LA33	Karin	5plus	0	11.05.2014	6	11	CS-	0
79	LA33	Karin	5plus	0	11.05.2014	6	11	CS-	0
81	LA33	Karin	5plus	0	11.05.2014	6	11	CS-	0
86	LA43	Karin	5less	0	11.05.2014	6	11	CS-	0
87	LA43	Karin	5less	0	11.05.2014	6	11	CS-	0
97	LA33	Karin	Aupinel	0	11.05.2014	6	11	CS-	0
99	LA33	Karin	Aupinel	0	11.05.2014	6	11	CS-	0
104	LA43	Karin	Aupinel	0	11.05.2014	6	11	CS-	0
108	LA33	Karin	10plus	0	11.05.2014	6	11	CS-	0
118	LA43	Together	In Vivo	1	12.05.2014	6	11	CS-	0
125	LA43	Together	5plus	0	12.05.2014	6	11	CS-	0
126	LA43	Together	5plus	0	12.05.2014	6	11	CS-	0
127	LA43	Together	5plus	0	12.05.2014	6	11	CS-	0
128	LA33	Together	5plus	0	12.05.2014	6	11	CS-	1
138	LA33	Together	Aupinel	0	12.05.2014	6	11	CS-	0
139	LA33	Together	Aupinel	0	12.05.2014	6	11	CS-	0
147	LA33	Together	10plus	0	12.05.2014	6	11	CS-	0
149	LA33	Together	10plus	0	12.05.2014	6	11	CS-	0
150	LA43	Together	5less	0	12.05.2014	6	11	CS-	1
154	LA33	Together	5less	0	12.05.2014	6	11	CS-	0
155	LA33	Together	5less	0	12.05.2014	6	11	CS-	1
168	LA43	Together	In Vivo	1	13.05.2014	6	11	CS-	0
172	LA33	Together	In Vivo	1	13.05.2014	6	11	CS-	0
173	LA33	Together	In Vivo	1	13.05.2014	6	11	CS-	0
177	LA43	Together	Aupinel	0	13.05.2014	6	11	CS-	0
178	LA43	Together	Aupinel	0	13.05.2014	6	11	CS-	0
189	LA43	Together	5less	0	13.05.2014	6	11	CS-	0
190	LA43	Together	5less	0	13.05.2014	6	11	CS-	0
192	LA33	Together	5less	0	13.05.2014	6	11	CS-	0
200	LA43	Together	5plus	0	13.05.2014	6	11	CS-	0
201	LA33	Together	5plus	0	13.05.2014	6	11	CS-	0
202	LA33	Together	5plus	0	13.05.2014	6	11	CS-	1
204	LA43	Together	10plus	0	13.05.2014	6	11	CS-	0
205	LA43	Together	10plus	0	13.05.2014	6	11	CS-	0
208	LA33	Together	10plus	0	13.05.2014	6	11	CS-	0
210	LA33	Together	10plus	0	13.05.2014	6	11	CS-	0
250	LA43	Together	10plus	0	14.05.2014	6	11	CS-	0
267	LA43	Beate	10plus	0	15.05.2014	6	11	CS-	0
268	LA43	Beate	10plus	0	15.05.2014	6	11	CS-	0
270	LA33	Beate	10plus	0	15.05.2014	6	11	CS-	0
271	LA33	Beate	10plus	0	15.05.2014	6	11	CS-	0
272	LA33	Beate	10plus	0	15.05.2014	6	11	CS-	0
273	LA43	Beate	Aupinel	0	15.05.2014	6	11	CS-	0
274	LA43	Beate	Aupinel	0	15.05.2014	6	11	CS-	0
275	LA43	Beate	Aupinel	0	15.05.2014	6	11	CS-	0
276	LA33	Beate	Aupinel	0	15.05.2014	6	11	CS-	1
285	LA43	Beate	5less	0	15.05.2014	6	11	CS-	0
288	LA33	Beate	5less	0	15.05.2014	6	11	CS-	1
290	LA33	Beate	5less	0	15.05.2014	6	11	CS-	0
295	LA43	Beate	5plus	0	15.05.2014	6	11	CS-	0
297	LA43	Beate	5plus	0	15.05.2014	6	11	CS-	1
352	LA33	Beate	In Vivo	1	19.05.2014	6	11	CS-	0
354	LA43	Beate	In Vivo	1	19.05.2014	6	11	CS-	0
357	LA43	Beate	In Vivo	1	19.05.2014	6	11	CS-	0
358	LA33	Karin	In Vivo	1	19.05.2014	6	11	CS-	0
361	LA43	Karin	In Vivo	1	19.05.2014	6	11	CS-	0
363	LA43	Karin	In Vivo	1	19.05.2014	6	11	CS-	0
364	LA43	Karin	In Vivo	1	19.05.2014	6	11	CS-	0
365	LA33	Beate	In Vivo	1	19.05.2014	6	11	CS-	0
366	LA33	Beate	In Vivo	1	19.05.2014	6	11	CS-	0
369	LA33	Beate	Aupinel	0	19.05.2014	6	11	CS-	0
372	LA43	Karin	Aupinel	0	19.05.2014	6	11	CS-	1
374	LA43	Beate	Aupinel	0	19.05.2014	6	11	CS-	0
383	LA43	Karin	10plus	0	19.05.2014	6	11	CS-	0
388	LA33	Beate	5plus	0	19.05.2014	6	11	CS-	0
389	LA33	Beate	5plus	0	19.05.2014	6	11	CS-	0
390	LA33	Beate	5plus	0	19.05.2014	6	11	CS-	0
393	LA43	Beate	5less	0	19.05.2014	6	11	CS-	0
394	LA43	Beate	5less	0	19.05.2014	6	11	CS-	0
395	LA43	Beate	5less	0	19.05.2014	6	11	CS-	0
398	LA33	Beate	5less	0	19.05.2014	6	11	CS-	0
403	LA43	Beate	5less	0	20.05.2014	6	11	CS-	0
404	LA43	Beate	5less	0	20.05.2014	6	11	CS-	0
409	LA33	Karin	5less	0	20.05.2014	6	11	CS-	0
410	LA33	Karin	5less	0	20.05.2014	6	11	CS-	1
417	LA33	Karin	Aupinel	0	20.05.2014	6	11	CS-	0
418	LA33	Karin	Aupinel	0	20.05.2014	6	11	CS-	0
424	LA33	Beate	Aupinel	0	20.05.2014	6	11	CS-	0
425	LA33	Beate	Aupinel	0	20.05.2014	6	11	CS-	0
429	LA33	Karin	5plus	0	20.05.2014	6	11	CS-	1
431	LA33	Karin	5plus	0	20.05.2014	6	11	CS-	0
435	LA33	Beate	5plus	0	20.05.2014	6	11	CS-	0
436	LA33	Beate	5plus	0	20.05.2014	6	11	CS-	0
438	LA33	Beate	5plus	0	20.05.2014	6	11	CS-	0
439	LA33	Beate	5plus	0	20.05.2014	6	11	CS-	0
440	LA33	Beate	5plus	0	20.05.2014	6	11	CS-	0
443	LA43	Beate	10plus	0	20.05.2014	6	11	CS-	0
446	LA43	Karin	10plus	0	20.05.2014	6	11	CS-	0
449	LA33	Karin	10plus	0	20.05.2014	6	11	CS-	0
458	LA43	Beate	In Vivo	1	20.05.2014	6	11	CS-	0
459	LA43	Beate	In Vivo	1	20.05.2014	6	11	CS-	0
464	LA43	Karin	In Vivo	1	20.05.2014	6	11	CS-	0
470	LA33	Karin	5less	0	21.05.2014	6	11	CS-	0
472	LA33	Beate	5less	0	21.05.2014	6	11	CS-	0
475	LA33	Beate	5less	0	21.05.2014	6	11	CS-	0
480	LA33	Karin	Aupinel	0	21.05.2014	6	11	CS-	0
482	LA33	Karin	Aupinel	0	21.05.2014	6	11	CS-	0
484	LA33	Beate	Aupinel	0	21.05.2014	6	11	CS-	0
485	LA33	Beate	Aupinel	0	21.05.2014	6	11	CS-	0
486	LA33	Beate	Aupinel	0	21.05.2014	6	11	CS-	0
489	LA33	Beate	Aupinel	0	21.05.2014	6	11	CS-	0
492	LA33	Karin	5plus	0	21.05.2014	6	11	CS-	0
493	LA33	Karin	5plus	0	21.05.2014	6	11	CS-	0
495	LA33	Karin	5plus	0	21.05.2014	6	11	CS-	0
497	LA33	Beate	5plus	0	21.05.2014	6	11	CS-	0
500	LA33	Beate	5plus	0	21.05.2014	6	11	CS-	0
504	LA33	Karin	10plus	0	21.05.2014	6	11	CS-	0
515	LA33	Beate	10plus	0	21.05.2014	6	11	CS-	0
516	LA43	Karin	In Vivo	1	21.05.2014	6	11	CS-	0
518	LA43	Karin	In Vivo	1	21.05.2014	6	11	CS-	0
521	LA43	Karin	In Vivo	1	21.05.2014	6	11	CS-	0
524	LA43	Karin	In Vivo	1	21.05.2014	6	11	CS-	0
525	LA43	Karin	In Vivo	1	21.05.2014	6	11	CS-	0
527	LA43	Beate	In Vivo	1	21.05.2014	6	11	CS-	0
528	LA43	Beate	In Vivo	1	21.05.2014	6	11	CS-	0
529	LA43	Beate	In Vivo	1	21.05.2014	6	11	CS-	0
530	LA43	Beate	In Vivo	1	21.05.2014	6	11	CS-	0
531	LA43	Beate	In Vivo	1	21.05.2014	6	11	CS-	0
