# Supplementary material for: Learning performance and brain structure of artificially-reared honey bees fed with different quantities of food
Source: PeerJ. 2017 Oct 23;5:e3858. doi: 10.7717/peerj.3858 (PMC5657415; doi:10.7717/peerj.3858)
Supplement: Supplemental Information 3 [file peerj-05-3858-s003.csv]

ID	Treatment	Treatm	Group	Date	Medulla	Lobula	OL	Antennallobes	CB	MB	Pedunculus	Calyces_medial	Calyces_lateral	Protocerebrum	total_Volume	Note
1	150	1	B_7	07_21_2014	95999016	29014515	125013531	20407030	2804021	66204346	24640235	20858959	20705152	103525870	317954798	AL-links fehlt
8	150	1	B_2	07_28_2014	100652496	30401414	131053910		2360799	66503960	29545222	17787311	19171427	126079640		AL-links fehlt
9	150	1	B_4	07_28_2014	96377456	29366958	125744414	17457328	2469420	62056994	23397339	18014755	20644900	107492440	315220596
23	150	1	B_10	08_04_2014	96557540	29725532	126283072	18218600	2461056	66868248	25173363	20881230	20813655	94157376	307988352
28	150	1	B_8	08_05_2014	98278720	29986904	128265624	18352907	2100099	63599631	23556367	20458331	19584933	86643976	298962237
29	150	1	B_12	08_05_2014	119968276	35051018	155019294	20017317	2574755	69935584	24866033	22253295	22816256	98603552	346150502
5	160	2	Y_4	07_21_2014	103730864	31102171	134833035	19552715	2460026	73500573	26084010	23933688	23482875	98466416	328812765
12	160	2	Y_2	07_28_2014	99005500	30838706	129844206	17387098	2088151	70695572	27457686	21542256	21695630	113248220	333263247
17	160	2	Y_12	07_29_2014	113562476	33276828	146839304	18571193	2541896	72564634	25831652	22798068	23934914	110025450	350542477
26	160	2	Y_9	08_04_2014	99114220	28873124	127987344	18538006	2314276	67803881	22817379	22109700	22876802	91512952	308156459
27	160	2	Y_10	08_04_2014	108388348	31073669	139462017	19910088	2557257	75651119	27830071	24790868	23030180	92553928	330134409
32	160	2	Y_6	08_05_2014	116411712	32857313	149269025	20276351	2382556	68336662	24965713	20551205	22819744	87230568	327495162	Medulla_links zerst�rt
33	160	2	Y_7	08_05_2014	114594752	32814598	147409350	19831236	2278767	68843155	24239964	22180255	22422936	89358944	327721452
34	160	2	Y_8	08_05_2014	99432836	31900167	131333003	19990672	2146970	60567655	22925099	18753483	18889073	85608992	299647292	AL-links fehlt
39	160	2	Y_5	08_18_2014	100572740	29997869	130570609	18497437	2255048	67717793	22609461	23916557	21191775	92385304	311426191
40	160	2	Y_13	08_18_2014	108240220	31405636	139645856	19150546	2311859	71813354	25398707	22873552	23541095	91537752	324459367
45	160	2	Y_3	08_20_2014	101509744	31486536	132996280	19938580	2180872	66241988	25424141	20278600	20539247	95016688	316374408	AL_rechts fehlt
7	170	3	W_2	07_24_2014	98982916	30146495	129129411	18559017	2573414	66343614	24269634	19175294	22898686	123319140	339924596
15	170	3	W_11	07_29_2014	112609468	31782174	144391642	18360345	2404174	66260815	22911225	21488428	21861162	108572260	339989236
16	170	3	W_12	07_29_2014	83245492	24929326	108174818	13127291	1806643	49356205	17694932	15297943	16363330	78362912	250827868
22	170	3	W_10	07_31_2014	103168808	30732497	133901305	18774366	2389205	69590490	26358163	21246332	21985995	99576040	324231406
25	170	3	W_9	08_04_2014	95999192	28258586	124257778	17169349	2202456	57349635	21118318	17405676	18825641	79296016	280275234
36	170	3	W_5	08_18_2014	105308564	30117462	135426026	21511212	2416935	69154840	26819574	21241810	21093456	93168120	321677133
37	170	3	W_7	08_18_2014	105203672	32366300	137569972	19274039	2317410	65375272	23482872	20858494	21033906	98574024	323110717
38	170	3	W_8	08_18_2014	112583596	32410705	144994301	21701386	2377439	71766483	23537502	23201785	25027196	98733312	339572921	AL_links fehlt
43	170	3	W_1	08_20_2014	109948656	32420831	142369487	20756056	2332471	73226268	24905711	24429485	23891072	98140704	336824986
44	170	3	W_4+	08_20_2014	98331636	29811821	128143457	18547623	2159744	67281467	24415880	22031119	20834468	91817232	307949523	Calyx_links medial undeutlich
2	180	4	G_1	07_21_2014	104541852	31204264	135746116	19308020	2463841	76486130	26839408	26350736	23295986	112237200	346241307	AL-links fehlt
3	180	4	G_7	07_21_2014	105453028	31801789	137254817	17428622	2491698	65315966	22537557	22132103	20646306	100015090	322506193
10	180	4	G_2	07_28_2014	108284952	30908062	139193014	19954893	2380628	63631117	25304100	17110426	21216591	112959240	338118892
11	180	4	G_5	07_28_2014	104971348	33317542	138288890	16993914	2402465	75740361	26408327	25791370	23540664	106521610	339947240	AL-links fehlt
18	180	4	G_4	08_25_2014	99535524	29436218	128971742	17198765	2309647	61802547	24895984	17814490	19092073	115009930	325292631
30	180	4	G_8	08_05_2014	102968560	30613173	133581733	20562190	2236690	68326759	25541245	20625083	22160431	90859464	315566836
31	180	4	G_12	08_05_2014	117428440	36655934	154084374	23873265	2599224	77323540	25495698	25019546	26808296	103367580	361247983
41	180	4	G_6	08_20_2014	106369804	32560228	138930032	20022397	2451133	72359807	25335326	23543537	23480944	97973888	331737257	Calyces_rechts leicht verschoben
4	Control	5	R_2	07_21_2014	107788696	33230070	141018766	20847405	2737778	72164545	26407505	25100958	20656082	102000000	338290504
6	Control	5	R_6	07_24_2014	116976208	37928016	154904224	23299450	2447435	78975669	26272273	24356977	28346419	127667260	387294038
13	Control	5	R_3	07_29_2014	107238936	33715810	140954746	21847303	2297447	79614785	28090616	25189715	26334454	117000000	361390021
14	Control	5	R_12	07_29_2015	112248608	34935682	147184290	17408546	2402636	74902433	25171147	23778251	25953035	96021024	337918929
19	Control	5	R_11	08_25_2014	112382320	34868054	147250374	19324224	2419924	73719602	25778254	22637001	25304347	124000000	367182064
20	Control	5	R_9	07_31_2014	110364184	33354912	143719096	19618170	2637458	72374208	24971589	22254258	25148361	104982810	343331742
21	Control	5	R_10	07_31_2014	104680460	32502185	137182645	20084154	2410885	72401720	27373186	21127162	23901372	111296210	343375614
24	Control	5	R_7	08_04_2014	100192616	30775432	130968048	20527674	2372686	69284751	26090477	19730088	23464186	90067232	300163497
35	Control	5	R_8	08_18_2014	97023800	29289024	126312824	18016045	2141981	73939912	26505879	22828278	24605755	94715272	315126034	Calyx_lateral_links leicht zerst�rt
42	Control	5	R_5	08_20_2014	98595608	29801756	128397364	18766056	2096341	76299621	26314840	24452774	25532007	94344336	319903718
