# Supplementary material for: Learning performance and brain structure of artificially-reared honey bees fed with different quantities of food
Source: PeerJ. 2017 Oct 23;5:e3858. doi: 10.7717/peerj.3858 (PMC5657415; doi:10.7717/peerj.3858)
Supplement: Supplemental Information 4 [file peerj-05-3858-s004.csv]

ID	Messung	Area	Mean	Min	Max	Angle	Group	Treatment	Colony	died/PER	head_width	ITS	Notes
25	1	0.005	130,631	51,043	245,369	0	5less	150	LA43	died	2.180	2.733
36	2	0.005	98,756	74,322	158,669	0	10plus	180	LA43	died	2.144	2.850
43	3	0.005	132,716	90,318	255	0	5plus	170	LA33	died	2.135	2.960
44	4	0.005	108,185	80,333	193	0	5less	150	LA43	died	2.055	2.696
45	5	0.005	66,345	42,004	85,810	0	5less	150	LA43	died	2.125	2.736
46	6	0.005	125,563	80,667	253,222	0	5less	150	LA43	died	2.055	2.901
47	7	0.005	64,258	49,778	148,889	0	5less	150	LA43	died	2.083	2.722
48	8	0.005	137,703	80,675	255	0	5less	150	LA43	died	2.067	2.839
49	9	0.005	70,250	55,297	104,210	0	5less	150	LA43	died	2.089	2.853
50	10	0.004	91,351	70,148	133,556	0	5less	150	LA43	died	1.917	2.919
51	11	0.005	64,998	48,222	81,704	0	5less	150	LA43	died	2.073	2.733
52	12	0.005	110,745	74,988	144,001	0	5less	150	LA43	died	2.089	2.971
53	13	0.005	100,682	67,333	202	0	5less	150	LA43	died	2.092	2.982
54	14	0.005	156,017	96,746	254,772	0	5less	150	LA43	died	2.049	2.883
56	15	0.005	120,896	84,889	253,889	0	5less	150	LA33	died	2.028	2.744	andere Reihenfolge
55	16	0.004	134,703	99,914	217,332	0	5less	150	LA43	died	1.749	2.879	falsche Vergr��erung
57	17	0.005	104,906	79,417	159,948	0	5less	150	LA43	died	2.104	2.875
59	18	0.005	112,420	76,333	188,963	0	5plus	170	LA33	died	2.156	3.029
60	19	0.005	134,412	83,553	255	0	Aupinel	160	LA43	died	2.122	2.971
75	20	0.005	105,911	87,536	134,827	0	5plus	170	LA33	died	2.061	2.839
76	21	0.005	129,772	80,519	255	0	5plus	170	LA33	PER	2.119	3.095
77	22	0.005	145,754	82,778	255	0	5plus	170	LA33	PER	2.138	3.022
80	23	0.005	142,210	100,333	255	0	5plus	170	LA33	PER	2.229	3.022
82	24	0.005	120,432	56,394	255	0	5plus	170	LA33	PER	2.006	2.967
83	25	0.005	148,553	87,370	250,741	0	5plus	170	LA43	PER	1.982	2.993
84	26	0.005	136,187	96,666	253,992	0	5plus	170	LA43	PER	2.043	2.905
85	27	0.005	103,747	78	153,333	0	5plus	170	LA43	PER	2.128	3.004
88	28	0.005	159,361	97,185	255	0	5less	150	LA43	PER	2.018	2.722
90	29	0.005	131,576	86,573	255	0	5less	150	LA43	PER	2.125	2.817
91	30	0.005	131,120	93,879	235,112	0.181	5less	150	LA33	PER	2.180	2.927
92	31	0.005	165,788	103,778	255	0	5less	150	LA33	PER	2.110	2.978
93	32	0.005	143,200	105,778	235,889	0	5less	150	LA33	PER	2.138	2.875
94	33	0.005	105,437	56,259	253,741	0	5less	150	LA33	PER	2.018	2.835
95	34	0.005	141,484	94	255	0	5less	150	LA33	PER	2.083	2.978
96	35	0.005	165,499	99,813	255	-0.187	Aupinel	160	LA33	PER	2.113	2.963
98	36	0.005	95,896	83,222	121,296	0	Aupinel	160	LA33	PER	2.028	2.817
100	37	0.005	156,531	104,819	255	0	Aupinel	160	LA33	PER	2.180	3.007
101	38	0.005	150,858	93,807	254,623	0	Aupinel	160	LA43	PER	2.168	2.989
102	39	0.005	141,832	91,667	255	0	Aupinel	160	LA43	PER	2.049	2.963
103	40	0.005	116,461	94,070	178,667	0	Aupinel	160	LA43	PER	2.116	3.004
105	41	0.005	144,883	91,968	255	0	Aupinel	160	LA43	PER	2.098	2.824
106	42	0.005	101,604	83,723	199,432	0	10plus	180	LA33	PER	1.976	2.692
107	43	0.005	113,708	71,476	254,579	0	10plus	180	LA33	PER	2.196	3.048
109	44	0.005	123,174	74	255	0	10plus	180	LA33	PER	2.174	3.033
111	45	0.005	119,717	69	255	0	10plus	180	LA43	PER	2.119	3.048
112	46	0.005	165,975	106,707	255	0	10plus	180	LA43	PER	2.080	2.982
115	47	0.005	168,187	118,915	255	0	10plus	180	LA43	PER	2.223	3.007
117	48	0.005	135,854	73,467	255	0	In Vivo	In Vivo	LA43	PER	2.180	2.945
129	49	0.005	136,509	79,296	255	0	5plus	170	LA33	PER	2.110	3.048
130	50	0.005	135,229	90,569	255	0	5plus	170	LA33	PER	2.144	3.081
133	51	0.005	120,451	74,397	255	0	Aupinel	160	LA43	PER	2.089	3.007
134	52	0.005	111,094	62,037	255	0	Aupinel	160	LA43	PER	2.037	2.828
136	53	0.005	148,112	94,667	255	0	Aupinel	160	LA33	PER	2.083	2.751
137	54	0.005	154,304	97,347	255	0	Aupinel	160	LA33	PER	2.180	3.026
140	55	0.005	104,529	59,591	244,287	0	10plus	180	LA43	PER	2.180	3.015
141	56	0.005	151,521	84	255	0	10plus	180	LA43	PER	2.138	2.850
142	57	0.005	120,308	98,889	212,111	0	10plus	180	LA43	PER	2.073	2.941
143	58	0.005	125,356	91,183	254,939	0	10plus	180	LA43	PER	2.125	2.989
144	59	0.005	161,253	87,333	255	0	10plus	180	LA43	died	2.165	2.963
145	60	0.005	163,065	107,481	255	0	10plus	180	LA43	died	2.110	2.927	Auge abgerissen
146	61	0.005	133,466	99,681	254,878	0	10plus	180	LA33	PER	2.287	2.971
148	62	0.005	110,566	92,889	150,519	0	10plus	180	LA33	PER	2.064	3.168
151	63	0.005	107,763	79,667	172,556	0	5less	150	LA43	PER	2.101	3.114	Auge eingedr�ckt
152	64	0.005	96,390	73,191	206,658	0	5less	150	LA43	PER	2.052	2.780
153	65	0.005	118,275	84,630	254,532	0	5less	150	LA43	PER	2.141	2.890
156	66	0.005	150,442	121,899	254,507	0	5less	150	LA33	PER	2.153	2.832
157	67	0.005	105,338	74,630	145,259	0	5less	150	LA33	PER	2.046	2.857
158	68	0.005	91,154	58,305	253,875	0	10plus	180	LA33	died	2.131	2.908
159	69	0.005	104,218	60,011	254,909	0	10plus	180	LA33	died	2.089	3.051
160	70	0.005	104,340	74,603	218,752	0	10plus	180	LA33	died	2.098	2.835
161	71	0.005	128,449	83,556	253,222	0	10plus	180	LA33	died	2.294	3.092
162	72	0.005	134,428	116,317	170,851	0	10plus	180	LA33	died	2.177	2.971
163	73	0.005	96,039	80,592	237,325	0	5less	150	LA43	died	2.076	2.945
164	74	0.005	120,020	67,838	255	0	5less	150	LA33	died	2.034	2.846
165	75	0.005	136,403	103,889	241,556	0	5less	150	LA33	died	2.101	2.853
166	76	0.005	109,586	77,313	233,001	0	5less	150	LA33	died	2.040	2.952
174	77	0.005	147,170	87,074	254,741	0	Aupinel	160	LA43	died	2.028	2.960
175	78	0.005	105,327	75,099	209,130	0	Aupinel	160	LA43	died	2.131	2.978
182	79	0.005	94,002	47,778	206	0	Aupinel	160	LA33	died	2.101	2.967
183	80	0.005	107,001	77,554	191,989	0	Aupinel	160	LA33	died	2.141	2.930
184	81	0.005	148,139	105,592	255	0	Aupinel	160	LA33	died	2.067	3.099
185	82	0.004	162,348	104,778	254,889	0	Aupinel	160	LA33	died	1.954	2.861
186	83	0.005	147,778	94,556	255	0	Aupinel	160	LA33	died	2.083	2.729
187	84	0.005	149,932	106,700	221,936	0	Aupinel	160	LA43	died	1.976	2.938
191	85	0.005	153,181	92,837	255	0	5less	150	LA43	died	2.104	2.952
195	86	0.005	113,179	94,298	139,091	0	5less	150	LA33	died	2.049	2.908
196	87	0.005	150,985	125,770	250,552	0	5less	150	LA33	PER	2.061	2.993
197	88	0.005	107,458	91,556	169,030	0	5less	150	LA33	PER	1.988	2.897
207	89	0.005	165,193	127,111	242,778	0	10plus	180	LA33	died	2.220	2.861
211	90	0.005	113,371	87	174,895	0	In Vivo	In Vivo	LA43	PER	2.159	3.070
218	91	0.005	126,350	101,556	168,556	0	5plus	170	LA33	PER	2.147	3.018
220	92	0.005	109,134	84,490	141,002	0	5plus	170	LA43	PER	2.015	2.883
223	93	0.005	105,221	81,443	198,594	0	5plus	170	LA43	died	1.979	2.883
224	94	0.005	104,513	81	153,444	0	5plus	170	LA33	died	2.165	2.872
227	95	0.005	137,851	100,611	255	0	5less	150	LA43	PER	2.205	2.934	Auge eingedr�ckt
228	96	0.005	173,357	103,667	255	0	5less	150	LA43	PER	2.092	2.941
229	97	0.005	180,930	97,942	255	0	5less	150	LA43	PER	2.104	2.941
231	98	0.005	153,416	84,005	254,145	0	5less	150	LA33	PER	2.003	2.832
232	99	0.005	152,136	102,462	255	0	5less	150	LA33	PER	2.122	3.000
233	100	0.005	155,467	100,500	255	0	5less	150	LA33	died	2.076	2.897
234	101	0.005	134,121	83,815	255	0	5less	150	LA33	died	2.092	2.897
235	102	0.005	130,535	91,475	252,440	0	5less	150	LA33	died	2.113	2.960	Auge eingedr�ckt
236	103	0.005	132,670	80,024	254,753	0	Aupinel	160	LA43	died	2.070	2.810
237	104	0.005	117,905	75	252,815	0	Aupinel	160	LA43	died	2.018	2.868
238	105	0.005	100,633	66,963	250,519	0	Aupinel	160	LA43	died	2.183	2.916
239	106	0.005	110,576	68,557	254,175	0	Aupinel	160	LA43	died	2.125	2.974
240	107	0.005	135,573	87,024	254,231	-0.126	Aupinel	160	LA43	died	2.086	2.897
242	108	0.005	185,091	105,111	255	0	Aupinel	160	LA43	PER	2.183	2.879
247	109	0.005	82,551	61,197	250,598	0	Aupinel	160	LA33	died	2.021	2.832
251	110	0.005	120,075	76,333	248,111	0	10plus	180	LA33	PER	2.037	3.048	schlecht messbar
253	111	0.005	131,756	80,377	254,837	0	10plus	180	LA33	PER	2.205	3.088
254	112	0.005	149,013	80,333	255	0	10plus	180	LA33	died	2.037	3.147
255	113	0.005	102,024	66,852	252,185	0	10plus	180	LA33	PER	2.248	2.897
256	114	0.005	92,418	64,337	217,438	0	10plus	180	LA33	PER	2.187	2.974
257	115	0.005	147,248	103,227	255	0	10plus	180	LA33	PER	2.205	3.103
305	116	0.005	115,873	90,933	205,538	0	5plus	170	LA33	died	2.061	3.077
308	117	0.005	95,012	67	146	0	5plus	170	LA33	died	2.101	2.996
310	118	0.005	124,338	90	232,556	0	5less	150	LA43	died	2.092	3.044
311	119	0.005	95,077	68,889	249,889	0	5less	150	LA43	died	2.064	2.883
351	120	0.005	87,846	57,028	160,676	0	In Vivo	In Vivo	LA43	PER	2.080	2.835
354	121	0.005	128,995	81,778	255	0	In Vivo	In Vivo	LA43	PER	2.229	3.055
356	122	0.005	161,454	99,339	255	0	In Vivo	In Vivo	LA43	PER	2.141	2.978
357	123	0.005	122,819	94,407	143,811	0	In Vivo	In Vivo	LA43	PER	2.098	3.044
361	124	0.005	148,304	82,333	255	0	In Vivo	In Vivo	LA43	PER	2.156	2.956
362	125	0.005	154,416	87,584	254,874	0	In Vivo	In Vivo	LA33	PER	2.086	2.949
363	126	0.005	131,246	102,117	254,690	0	In Vivo	In Vivo	LA43	PER	2.196	2.956
364	127	0.005	147,361	103,851	255	0	In Vivo	In Vivo	LA43	PER	2.061	3.033
365	128	0.005	141,827	71,778	255	0	In Vivo	In Vivo	LA33	PER	2.104	2.791
366	129	0.005	97,431	68,778	146,111	0	In Vivo	In Vivo	LA33	PER	2.147	2.971
369	130	0.005	81,269	50,012	250,041	0	Aupinel	160	LA33	PER	2.061	3.044
370	131	0.005	128,239	94,130	254,837	0	Aupinel	160	LA33	PER	2.070	2.967
371	132	0.005	126,367	92,397	255	0	Aupinel	160	LA33	PER	2.171	2.971
372	133	0.005	164,851	91,743	255	0	Aupinel	160	LA43	PER	2.067	2.817
373	134	0.005	159,038	95,547	255	0.13	Aupinel	160	LA43	PER	2.021	2.894
374	135	0.005	136,844	98,111	254,778	0	Aupinel	160	LA43	PER	2.101	3.088
378	136	0.005	100,188	76,233	136,531	0	10plus	180	LA33	PER	2.098	2.985
379	137	0.005	62,504	50,259	107,815	0	10plus	180	LA33	PER	2.174	3.121
380	138	0.005	117,212	91,933	154,764	0	10plus	180	LA33	PER	2.199	2.875
381	139	0.005	144,600	85,990	255	0	10plus	180	LA43	PER	2.208	2.846
382	140	0.005	144,547	96,913	255	0	10plus	180	LA43	PER	2.223	3.059
383	141	0.005	100,106	87,037	128,815	0	10plus	180	LA43	PER	2.156	2.846
110	142	0.005	165,081	110,667	255	0	10plus	180	LA33	PER	2.119	2.908	Reihenfolge
387	1	0.005	126179	69294	255	0	5plus	170	LA33	PER	2.076	3.070
388	2	0.005	117483	86259	246667	0	5plus	170	LA33	PER	2.110	3.000
389	3	0.005	146926	104113	254070	0	5plus	170	LA33	PER	2.058	2.930
390	4	0.005	96013	64108	168829	0	5plus	170	LA33	PER	2.006	2.941
392	5	0.005	137630	99788	250300	0	5less	150	LA43	PER	2.135	2.810
393	6	0.005	166653	111667	255	0	5less	150	LA43	PER	2.046	2.769
394	7	0.005	117575	71222	254889	0	5less	150	LA43	PER	2.101	2.707
395	8	0.005	154493	80683	255	0	5less	150	LA43	PER	2.089	2.938
396	9	0.005	139986	86508	254371	0	5less	150	LA33	PER	2.049	2.960
397	10	0.005	114593	71303	255	0	5less	150	LA33	PER	2.076	2.875
398	11	0.005	101391	76	121444	0	5less	150	LA33	PER	2.101	2.985
400	12	0.005	147193	84194	255	0	5less	150	LA43	PER	2.141	2.960
401	13	0.005	102280	56111	254630	0	5less	150	LA43	PER	2.064	2.842
402	14	0.005	133192	94482	251988	0	5less	150	LA43	PER	2.159	2.930
403	15	0.005	163323	116631	255	0	5less	150	LA43	PER	2.040	2.806
404	16	0.005	112802	70994	255	0	5less	150	LA43	PER	2.031	2.755
405	17	0.005	120408	85593	250211	0	5less	150	LA43	PER	2.003	2.784
408	18	0.005	105904	73111	243444	0	5less	150	LA33	PER	2.018	2.890
409	19	0.005	160757	79740	255	0	5less	150	LA33	PER	2.034	2.912
410	20	0.005	122337	75401	254740	0	5less	150	LA33	PER	2.180	2.813
411	21	0.005	133410	83707	255	0	5less	150	LA33	PER	2.070	2.890
412	22	0.005	142233	81557	255	0	5less	150	LA33	PER	2.125	2.960
413	23	0.005	160512	95	255	0	5less	150	LA33	PER	2.110	2.930
414	25	0.005	161680	97670	255	0	Aupinel	160	LA33	PER	2.089	2.883
415	26	0.005	152743	88333	254345	0	Aupinel	160	LA33	PER	2.107	3.081
416	27	0.005	124531	91331	253296	0	Aupinel	160	LA33	PER	2.058	2.916
417	28	0.005	122017	85947	164227	0	Aupinel	160	LA33	PER	2.052	2.901
418	29	0.005	115883	94778	149815	0	Aupinel	160	LA33	PER	2.110	2.912
419	30	0.005	75786	57697	120951	0	Aupinel	160	LA33	PER	2.113	2.905
420	31	0.005	103371	76560	202743	0	Aupinel	160	LA33	PER	2.058	2.919
421	32	0.005	92162	73074	117259	0	Aupinel	160	LA33	PER	2.083	2.985
422	33	0.005	91741	73	113333	0	Aupinel	160	LA33	PER	2.110	2.949
423	34	0.005	95166	80218	116972	0	Aupinel	160	LA33	PER	2.080	2.875
424	35	0.005	106426	78463	204483	0	Aupinel	160	LA33	PER	2.012	2.923
425	36	0.005	108924	89235	134162	0	Aupinel	160	LA33	PER	2.061	2.996
428	37	0.005	119754	82111	254667	0	5plus	170	LA33	PER	2.156	2.985
429	38	0.005	114874	93887	136749	0	5plus	170	LA33	PER	2.015	2.824
431	39	0.005	94531	68444	133222	0	5plus	170	LA33	PER	2.073	2.949
432	40	0.005	111564	76147	168900	0	5plus	170	LA33	PER	2.135	2.853
433	41	0.005	100703	78360	123571	0	5plus	170	LA33	PER	2.131	2.963
435	42	0.005	141291	89897	255	0	5plus	170	LA33	PER	2.012	2.919
436	43	0.005	102824	84444	125222	0	5plus	170	LA33	PER	2.110	3.062
437	44	0.005	114384	90111	181222	0	5plus	170	LA33	PER	2.119	3.150
438	45	0.005	115625	97111	148111	0	5plus	170	LA33	PER	2.055	3.125
439	46	0.005	119084	88	228778	0	5plus	170	LA33	PER	2.055	2.960
440	47	0.005	116630	87586	206519	0	5plus	170	LA33	PER	2.187	3.044
441	48	0.005	124610	82775	255	0	10plus	180	LA43	PER	2.107	2.978
442	49	0.005	114508	92629	140690	0	10plus	180	LA43	PER	2.217	2.828
443	50	0.005	160835	115665	255	0	10plus	180	LA43	PER	2.180	2.934
444	51	0.005	113417	86378	234923	0	10plus	180	LA43	PER	2.131	2.905
445	52	0.005	112510	78495	248448	0	10plus	180	LA43	PER	2.113	2.901
446	53	0.005	102350	80074	122171	0	10plus	180	LA43	PER	1.979	2.945
449	54	0.005	157818	115933	253318	0	10plus	180	LA33	PER	2.070	2.963
450	55	0.005	121147	93554	149169	-0.064	10plus	180	LA33	PER	2.052	3.026
451	56	0.005	130641	78667	255	0	10plus	180	LA33	PER	2.174	3.150
452	57	0.005	130988	90397	246169	0	10plus	180	LA33	PER	2.196	3.095
453	58	0.005	119701	99683	227144	0	10plus	180	LA33	PER	2.113	3.011
456	59	0.005	88162	56632	198998	0	In Vivo	In Vivo	LA33	PER	2.076	3.026
459	60	0.005	103561	77287	139842	0	In Vivo	In Vivo	LA43	PER	2.107	2.949
460	61	0.005	148201	100667	255	0	In Vivo	In Vivo	LA43	PER	2.083	3.048
461	62	0.005	105793	84425	150623	0	In Vivo	In Vivo	LA43	PER	2.159	3.022
462	63	0.005	83211	37	182667	0	In Vivo	In Vivo	LA43	PER	2.119	3.081
464	64	0.005	120425	80339	241406	0	In Vivo	In Vivo	LA43	PER	2.141	3.077
468	65	0.005	117296	74828	255	0	5less	150	LA33	PER	2.076	2.934
469	66	0.005	116498	75148	255	0	5less	150	LA33	PER	2.147	2.908
470	67	0.005	119231	71000	255	0	5less	150	LA33	PER	2.015	2.762
471	68	0.005	109785	67852	254910	0	5less	150	LA33	PER	2.024	2.802
472	69	0.005	98059	64	239333	0	5less	150	LA33	PER	1.972	3.026
474	70	0.005	77462	47681	204014	0	5less	150	LA33	PER	2.098	3.015
479	71	0.005	119031	60889	255	0	Aupinel	160	LA33	PER	2.086	2.945
480	72	0.005	112417	71926	255	0	Aupinel	160	LA33	PER	2.000	2.842
481	73	0.005	132916	83657	255	0	Aupinel	160	LA33	PER	2.153	2.945
482	74	0.005	123229	71562	255	0	Aupinel	160	LA33	PER	1.997	3.015
483	75	0.004	83062	60161	224331	0	Aupinel	160	LA33	PER	1.933	2.674
484	76	0.004	124154	73	254778	0	Aupinel	160	LA33	PER	1.936	2.795
485	77	0.005	130893	69667	255	0	Aupinel	160	LA33	PER	2.052	3.015
486	78	0.005	67012	48222	177686	0	Aupinel	160	LA33	PER	1.969	2.766
487	79	0.005	110316	67782	254837	0	Aupinel	160	LA33	PER	2.040	2.919
488	80	0.005	84874	48671	225012	0	Aupinel	160	LA33	PER	2.080	2.894
489	81	0.005	134909	84074	255	0	Aupinel	160	LA33	PER	2.092	2.996
490	82	0.005	154893	89549	255	0	Aupinel	160	LA33	PER	2.080	2.978
491	83	0.005	84035	60148	124593	0	5plus	170	LA33	PER	2.156	3.099
493	84	0.005	143075	95333	255	0	5plus	170	LA33	PER	2.110	3.059
495	85	0.005	150178	71487	255	0	5plus	170	LA33	PER	2.040	3.037
496	86	0.005	126334	89367	244785	0	5plus	170	LA33	PER	2.205	3.062
497	87	0.005	118200	77815	255	0	5plus	170	LA33	PER	2.083	3.022
498	88	0.005	119022	69148	253320	0	5plus	170	LA33	PER	2.040	2.894
499	89	0.005	138017	82333	255	0	5plus	170	LA33	PER	1.972	3.000
500	90	0.005	116895	66392	254889	0	5plus	170	LA33	PER	2.144	3.051
502	91	0.005	107958	81370	253963	0	10plus	180	LA33	died	2.119	3.018
501	92	0.005	152970	101444	255	0	10plus	180	LA33	died	2.156	2.861	Reihenfolge
503	93	0.005	150496	82884	255	0	10plus	180	LA33	PER	2.162	3.062
504	94	0.005	134965	102143	255	0	10plus	180	LA33	PER	2.125	3.033
506	95	0.005	150556	101333	255	0	10plus	180	LA33	PER	2.092	3.055
505	96	0.005	108623	66014	184557	0	10plus	180	LA33	PER	2.153	3.190	Reihenfolge
507	97	0.005	113357	79310	202523	0	10plus	180	LA33	PER	2.122	2.960
508	98	0.005	170823	113889	255	0	10plus	180	LA33	PER	2.193	2.901
509	99	0.005	123557	91111	254444	0	10plus	180	LA33	PER	2.101	3.070
510	100	0.005	139201	92481	255	0	10plus	180	LA33	PER	2.174	3.205
512	101	0.005	129978	99523	248066	0	10plus	180	LA33	PER	2.162	3.044
513	102	0.005	126851	103932	171969	0	10plus	180	LA33	PER	2.180	3.029
514	103	0.005	156525	102112	255	0	10plus	180	LA33	PER	2.113	3.088
515	104	0.005	151627	105895	254869	0	10plus	180	LA33	PER	2.190	3.110
516	105	0.005	126203	83556	200333	0	In Vivo	In Vivo	LA43	PER	2.174	3.011
517	106	0.005	144337	92799	222156	0	In Vivo	In Vivo	LA43	PER	2.104	2.879
518	107	0.005	127862	93122	178960	0	In Vivo	In Vivo	LA43	PER	2.031	3.095
519	108	0.005	130545	103333	251588	0	In Vivo	In Vivo	LA43	PER	2.052	2.985
520	109	0.005	107700	92704	135148	0	In Vivo	In Vivo	LA43	PER	2.174	2.956
521	110	0.005	128108	100889	242037	0	In Vivo	In Vivo	LA43	PER	2.092	3.136
522	111	0.005	137858	111	188778	0	In Vivo	In Vivo	LA43	PER	2.110	2.927
523	112	0.005	128453	96729	206742	0	In Vivo	In Vivo	LA43	PER	2.113	3.004
524	113	0.005	168499	112625	255	0	In Vivo	In Vivo	LA43	PER	2.098	3.066
525	114	0.005	110441	78003	240310	0	In Vivo	In Vivo	LA43	PER	2.012	2.912
526	115	0.005	145731	98778	255	0	In Vivo	In Vivo	LA43	PER	2.119	3.099
527	116	0.005	150584	93569	255	0.063	In Vivo	In Vivo	LA43	PER	2.076	2.923
528	117	0.005	137169	77965	255	0	In Vivo	In Vivo	LA43	PER	2.040	2.967
529	118	0.005	119572	90401	145483	0	In Vivo	In Vivo	LA43	PER	2.113	3.099
531	119	0.005	123583	71544	255	0	In Vivo	In Vivo	LA43	PER	2.150	3.077
533	120	0.005	123319	89889	180148	0	In Vivo	In Vivo	LA43	PER	2.165	2.989
534	121	0.005	118528	90755	254085	0	In Vivo	In Vivo	LA43	PER	2.052	2.886
535	122	0.005	137112	89195	255	0	In Vivo	In Vivo	LA33	PER	2.104	3.073
