# Supplementary material for: Learning performance and brain structure of artificially-reared honey bees fed with different quantities of food
Source: PeerJ. 2017 Oct 23;5:e3858. doi: 10.7717/peerj.3858 (PMC5657415; doi:10.7717/peerj.3858)
Supplement: Supplemental Information 5 [file peerj-05-3858-s005.csv]

ID	Colony	Observer	Group	Treatment	Date	CS	PER1h	PER48h
62	LA33	Karin	In Vivo	In Vivo	11.05.2014	CS+
64	LA33	Karin	In Vivo	In Vivo	11.05.2014	CS+	1	1
65	LA33	Karin	In Vivo	In Vivo	11.05.2014	CS+	1	0
70	LA43	Karin	In Vivo	In Vivo	11.05.2014	CS+	1	1
71	LA43	Karin	In Vivo	In Vivo	11.05.2014	CS+	1	1
72	LA43	Karin	In Vivo	In Vivo	11.05.2014	CS+	1
74	LA43	Karin	In Vivo	In Vivo	11.05.2014	CS+	1	1
78	LA33	Karin	5plus	170	11.05.2014	CS+	1	1
79	LA33	Karin	5plus	170	11.05.2014	CS+	1
81	LA33	Karin	5plus	170	11.05.2014	CS+	1
86	LA43	Karin	5less	150	11.05.2014	CS+	1
87	LA43	Karin	5less	150	11.05.2014	CS+	1	1
97	LA33	Karin	Aupinel	160	11.05.2014	CS+	1	1
99	LA33	Karin	Aupinel	160	11.05.2014	CS+	1	0
104	LA43	Karin	Aupinel	160	11.05.2014	CS+	1
108	LA33	Karin	10plus	180	11.05.2014	CS+	1
118	LA43	Together	In Vivo	In Vivo	12.05.2014	CS+	1	0
125	LA43	Together	5plus	170	12.05.2014	CS+	1	1
126	LA43	Together	5plus	170	12.05.2014	CS+	1	0
127	LA43	Together	5plus	170	12.05.2014	CS+
128	LA33	Together	5plus	170	12.05.2014	CS+	1	1
138	LA33	Together	Aupinel	160	12.05.2014	CS+	1
139	LA33	Together	Aupinel	160	12.05.2014	CS+	1	1
147	LA33	Together	10plus	180	12.05.2014	CS+	1	1
149	LA33	Together	10plus	180	12.05.2014	CS+	1	1
150	LA43	Together	5less	150	12.05.2014	CS+	0	1
154	LA33	Together	5less	150	12.05.2014	CS+
155	LA33	Together	5less	150	12.05.2014	CS+	1	1
168	LA43	Together	In Vivo	In Vivo	13.05.2014	CS+	0
172	LA33	Together	In Vivo	In Vivo	13.05.2014	CS+	0	0
173	LA33	Together	In Vivo	In Vivo	13.05.2014	CS+	1	0
177	LA43	Together	Aupinel	160	13.05.2014	CS+	1	0
178	LA43	Together	Aupinel	160	13.05.2014	CS+	1
189	LA43	Together	5less	150	13.05.2014	CS+	1	0
190	LA43	Together	5less	150	13.05.2014	CS+	0
192	LA33	Together	5less	150	13.05.2014	CS+	1	0
200	LA43	Together	5plus	170	13.05.2014	CS+	1	0
201	LA33	Together	5plus	170	13.05.2014	CS+	1	0
202	LA33	Together	5plus	170	13.05.2014	CS+	1	1
204	LA43	Together	10plus	180	13.05.2014	CS+	1	0
205	LA43	Together	10plus	180	13.05.2014	CS+	1	0
208	LA33	Together	10plus	180	13.05.2014	CS+	1
210	LA33	Together	10plus	180	13.05.2014	CS+	1
250	LA43	Together	10plus	180	14.05.2014	CS+	0	0
267	LA43	Beate	10plus	180	15.05.2014	CS+	1	1
268	LA43	Beate	10plus	180	15.05.2014	CS+	0
270	LA33	Beate	10plus	180	15.05.2014	CS+	1	0
271	LA33	Beate	10plus	180	15.05.2014	CS+
272	LA33	Beate	10plus	180	15.05.2014	CS+	1	0
273	LA43	Beate	Aupinel	160	15.05.2014	CS+	1
274	LA43	Beate	Aupinel	160	15.05.2014	CS+	1	0
275	LA43	Beate	Aupinel	160	15.05.2014	CS+	1
276	LA33	Beate	Aupinel	160	15.05.2014	CS+	1	0
285	LA43	Beate	5less	150	15.05.2014	CS+	1	0
288	LA33	Beate	5less	150	15.05.2014	CS+	1
290	LA33	Beate	5less	150	15.05.2014	CS+	1	1
295	LA43	Beate	5plus	170	15.05.2014	CS+	1
297	LA43	Beate	5plus	170	15.05.2014	CS+	1
352	LA33	Beate	In Vivo	In Vivo	19.05.2014	CS+	0	0
354	LA43	Beate	In Vivo	In Vivo	19.05.2014	CS+	0	0
357	LA43	Beate	In Vivo	In Vivo	19.05.2014	CS+	0
358	LA33	Karin	In Vivo	In Vivo	19.05.2014	CS+	0	1
361	LA43	Karin	In Vivo	In Vivo	19.05.2014	CS+	1	0
363	LA43	Karin	In Vivo	In Vivo	19.05.2014	CS+	1	1
364	LA43	Karin	In Vivo	In Vivo	19.05.2014	CS+	0
365	LA33	Beate	In Vivo	In Vivo	19.05.2014	CS+	1	0
366	LA33	Beate	In Vivo	In Vivo	19.05.2014	CS+		1
369	LA33	Beate	Aupinel	160	19.05.2014	CS+		0
372	LA43	Karin	Aupinel	160	19.05.2014	CS+	1	1
374	LA43	Beate	Aupinel	160	19.05.2014	CS+	0
383	LA43	Karin	10plus	180	19.05.2014	CS+	1
388	LA33	Beate	5plus	170	19.05.2014	CS+	1
389	LA33	Beate	5plus	170	19.05.2014	CS+
390	LA33	Beate	5plus	170	19.05.2014	CS+	1
393	LA43	Beate	5less	150	19.05.2014	CS+	1	0
394	LA43	Beate	5less	150	19.05.2014	CS+	1	1
395	LA43	Beate	5less	150	19.05.2014	CS+
398	LA33	Beate	5less	150	19.05.2014	CS+	1	1
403	LA43	Beate	5less	150	20.05.2014	CS+	1	0
404	LA43	Beate	5less	150	20.05.2014	CS+	1
409	LA33	Karin	5less	150	20.05.2014	CS+	1	1
410	LA33	Karin	5less	150	20.05.2014	CS+	1	1
417	LA33	Karin	Aupinel	160	20.05.2014	CS+
418	LA33	Karin	Aupinel	160	20.05.2014	CS+	0	1
424	LA33	Beate	Aupinel	160	20.05.2014	CS+	1
425	LA33	Beate	Aupinel	160	20.05.2014	CS+
429	LA33	Karin	5plus	170	20.05.2014	CS+
431	LA33	Karin	5plus	170	20.05.2014	CS+	1
435	LA33	Beate	5plus	170	20.05.2014	CS+	1
436	LA33	Beate	5plus	170	20.05.2014	CS+	1	1
438	LA33	Beate	5plus	170	20.05.2014	CS+	0
439	LA33	Beate	5plus	170	20.05.2014	CS+	1	0
440	LA33	Beate	5plus	170	20.05.2014	CS+	0
443	LA43	Beate	10plus	180	20.05.2014	CS+	0	0
446	LA43	Karin	10plus	180	20.05.2014	CS+	1
449	LA33	Karin	10plus	180	20.05.2014	CS+	0
458	LA43	Beate	In Vivo	In Vivo	20.05.2014	CS+	0
459	LA43	Beate	In Vivo	In Vivo	20.05.2014	CS+	0
464	LA43	Karin	In Vivo	In Vivo	20.05.2014	CS+	0	0
470	LA33	Karin	5less	150	21.05.2014	CS+	1
472	LA33	Beate	5less	150	21.05.2014	CS+	1
475	LA33	Beate	5less	150	21.05.2014	CS+	1
480	LA33	Karin	Aupinel	160	21.05.2014	CS+	1	0
482	LA33	Karin	Aupinel	160	21.05.2014	CS+	1	1
484	LA33	Beate	Aupinel	160	21.05.2014	CS+
485	LA33	Beate	Aupinel	160	21.05.2014	CS+	1
486	LA33	Beate	Aupinel	160	21.05.2014	CS+	1
489	LA33	Beate	Aupinel	160	21.05.2014	CS+	1
492	LA33	Karin	5plus	170	21.05.2014	CS+	0
493	LA33	Karin	5plus	170	21.05.2014	CS+	0	0
495	LA33	Karin	5plus	170	21.05.2014	CS+	1
497	LA33	Beate	5plus	170	21.05.2014	CS+	1	0
500	LA33	Beate	5plus	170	21.05.2014	CS+	0	0
504	LA33	Karin	10plus	180	21.05.2014	CS+	1
515	LA33	Beate	10plus	180	21.05.2014	CS+	1	1
516	LA43	Karin	In Vivo	In Vivo	21.05.2014	CS+	1
518	LA43	Karin	In Vivo	In Vivo	21.05.2014	CS+	0	0
521	LA43	Karin	In Vivo	In Vivo	21.05.2014	CS+	1
524	LA43	Karin	In Vivo	In Vivo	21.05.2014	CS+	0	0
525	LA43	Karin	In Vivo	In Vivo	21.05.2014	CS+	1
527	LA43	Beate	In Vivo	In Vivo	21.05.2014	CS+	1	0
528	LA43	Beate	In Vivo	In Vivo	21.05.2014	CS+	1	0
529	LA43	Beate	In Vivo	In Vivo	21.05.2014	CS+	0	0
530	LA43	Beate	In Vivo	In Vivo	21.05.2014	CS+	1	1
531	LA43	Beate	In Vivo	In Vivo	21.05.2014	CS+	0	0
62	LA33	Karin	In Vivo	In Vivo	11.05.2014	CS-
64	LA33	Karin	In Vivo	In Vivo	11.05.2014	CS-	1	0
65	LA33	Karin	In Vivo	In Vivo	11.05.2014	CS-	0	0
70	LA43	Karin	In Vivo	In Vivo	11.05.2014	CS-	0	0
71	LA43	Karin	In Vivo	In Vivo	11.05.2014	CS-	0	1
72	LA43	Karin	In Vivo	In Vivo	11.05.2014	CS-	0
74	LA43	Karin	In Vivo	In Vivo	11.05.2014	CS-	1	1
78	LA33	Karin	5plus	170	11.05.2014	CS-	0	1
79	LA33	Karin	5plus	170	11.05.2014	CS-	0
81	LA33	Karin	5plus	170	11.05.2014	CS-	0
86	LA43	Karin	5less	150	11.05.2014	CS-	1
87	LA43	Karin	5less	150	11.05.2014	CS-	1	0
97	LA33	Karin	Aupinel	160	11.05.2014	CS-	1	0
99	LA33	Karin	Aupinel	160	11.05.2014	CS-	0	0
104	LA43	Karin	Aupinel	160	11.05.2014	CS-	0
108	LA33	Karin	10plus	180	11.05.2014	CS-	0
118	LA43	Together	In Vivo	In Vivo	12.05.2014	CS-	1	0
125	LA43	Together	5plus	170	12.05.2014	CS-	0	0
126	LA43	Together	5plus	170	12.05.2014	CS-	0	0
127	LA43	Together	5plus	170	12.05.2014	CS-
128	LA33	Together	5plus	170	12.05.2014	CS-	1	0
138	LA33	Together	Aupinel	160	12.05.2014	CS-	0
139	LA33	Together	Aupinel	160	12.05.2014	CS-	0	0
147	LA33	Together	10plus	180	12.05.2014	CS-	0	0
149	LA33	Together	10plus	180	12.05.2014	CS-	1	0
150	LA43	Together	5less	150	12.05.2014	CS-	0	0
154	LA33	Together	5less	150	12.05.2014	CS-
155	LA33	Together	5less	150	12.05.2014	CS-	0	0
168	LA43	Together	In Vivo	In Vivo	13.05.2014	CS-	0
172	LA33	Together	In Vivo	In Vivo	13.05.2014	CS-	0	1
173	LA33	Together	In Vivo	In Vivo	13.05.2014	CS-	0	0
177	LA43	Together	Aupinel	160	13.05.2014	CS-	0	0
178	LA43	Together	Aupinel	160	13.05.2014	CS-	0
189	LA43	Together	5less	150	13.05.2014	CS-	0	0
190	LA43	Together	5less	150	13.05.2014	CS-	0
192	LA33	Together	5less	150	13.05.2014	CS-	0	0
200	LA43	Together	5plus	170	13.05.2014	CS-	1	0
201	LA33	Together	5plus	170	13.05.2014	CS-	0	0
202	LA33	Together	5plus	170	13.05.2014	CS-	1	0
204	LA43	Together	10plus	180	13.05.2014	CS-	0	0
205	LA43	Together	10plus	180	13.05.2014	CS-	0	0
208	LA33	Together	10plus	180	13.05.2014	CS-	0
210	LA33	Together	10plus	180	13.05.2014	CS-	1
250	LA43	Together	10plus	180	14.05.2014	CS-	0	0
267	LA43	Beate	10plus	180	15.05.2014	CS-	0	0
268	LA43	Beate	10plus	180	15.05.2014	CS-	0
270	LA33	Beate	10plus	180	15.05.2014	CS-	0	0
271	LA33	Beate	10plus	180	15.05.2014	CS-
272	LA33	Beate	10plus	180	15.05.2014	CS-	0	0
273	LA43	Beate	Aupinel	160	15.05.2014	CS-	0
274	LA43	Beate	Aupinel	160	15.05.2014	CS-	0	0
275	LA43	Beate	Aupinel	160	15.05.2014	CS-	0
276	LA33	Beate	Aupinel	160	15.05.2014	CS-	1	0
285	LA43	Beate	5less	150	15.05.2014	CS-	0	0
288	LA33	Beate	5less	150	15.05.2014	CS-	1
290	LA33	Beate	5less	150	15.05.2014	CS-	1	0
295	LA43	Beate	5plus	170	15.05.2014	CS-	0
297	LA43	Beate	5plus	170	15.05.2014	CS-	1
352	LA33	Beate	In Vivo	In Vivo	19.05.2014	CS-	0	0
354	LA43	Beate	In Vivo	In Vivo	19.05.2014	CS-	0	0
357	LA43	Beate	In Vivo	In Vivo	19.05.2014	CS-	1
358	LA33	Karin	In Vivo	In Vivo	19.05.2014	CS-	0	0
361	LA43	Karin	In Vivo	In Vivo	19.05.2014	CS-	0	0
363	LA43	Karin	In Vivo	In Vivo	19.05.2014	CS-	0	0
364	LA43	Karin	In Vivo	In Vivo	19.05.2014	CS-	0
365	LA33	Beate	In Vivo	In Vivo	19.05.2014	CS-	0	0
366	LA33	Beate	In Vivo	In Vivo	19.05.2014	CS-		0
369	LA33	Beate	Aupinel	160	19.05.2014	CS-		0
372	LA43	Karin	Aupinel	160	19.05.2014	CS-	0	0
374	LA43	Beate	Aupinel	160	19.05.2014	CS-	0
383	LA43	Karin	10plus	180	19.05.2014	CS-	0
388	LA33	Beate	5plus	170	19.05.2014	CS-	1
389	LA33	Beate	5plus	170	19.05.2014	CS-
390	LA33	Beate	5plus	170	19.05.2014	CS-	0
393	LA43	Beate	5less	150	19.05.2014	CS-	1	0
394	LA43	Beate	5less	150	19.05.2014	CS-	0	0
395	LA43	Beate	5less	150	19.05.2014	CS-
398	LA33	Beate	5less	150	19.05.2014	CS-	0	0
403	LA43	Beate	5less	150	20.05.2014	CS-	0	0
404	LA43	Beate	5less	150	20.05.2014	CS-	0
409	LA33	Karin	5less	150	20.05.2014	CS-	0	0
410	LA33	Karin	5less	150	20.05.2014	CS-	1	1
417	LA33	Karin	Aupinel	160	20.05.2014	CS-
418	LA33	Karin	Aupinel	160	20.05.2014	CS-	0	0
424	LA33	Beate	Aupinel	160	20.05.2014	CS-	0
425	LA33	Beate	Aupinel	160	20.05.2014	CS-
429	LA33	Karin	5plus	170	20.05.2014	CS-
431	LA33	Karin	5plus	170	20.05.2014	CS-	0
435	LA33	Beate	5plus	170	20.05.2014	CS-	0
436	LA33	Beate	5plus	170	20.05.2014	CS-	0	0
438	LA33	Beate	5plus	170	20.05.2014	CS-	0
439	LA33	Beate	5plus	170	20.05.2014	CS-	0	0
440	LA33	Beate	5plus	170	20.05.2014	CS-	0
443	LA43	Beate	10plus	180	20.05.2014	CS-	0	0
446	LA43	Karin	10plus	180	20.05.2014	CS-	0
449	LA33	Karin	10plus	180	20.05.2014	CS-	0
458	LA43	Beate	In Vivo	In Vivo	20.05.2014	CS-	0
459	LA43	Beate	In Vivo	In Vivo	20.05.2014	CS-	0
464	LA43	Karin	In Vivo	In Vivo	20.05.2014	CS-	0	0
470	LA33	Karin	5less	150	21.05.2014	CS-	0
472	LA33	Beate	5less	150	21.05.2014	CS-	0
475	LA33	Beate	5less	150	21.05.2014	CS-	1
480	LA33	Karin	Aupinel	160	21.05.2014	CS-	0	0
482	LA33	Karin	Aupinel	160	21.05.2014	CS-	0	0
484	LA33	Beate	Aupinel	160	21.05.2014	CS-
485	LA33	Beate	Aupinel	160	21.05.2014	CS-	0
486	LA33	Beate	Aupinel	160	21.05.2014	CS-	0
489	LA33	Beate	Aupinel	160	21.05.2014	CS-	1
492	LA33	Karin	5plus	170	21.05.2014	CS-	0
493	LA33	Karin	5plus	170	21.05.2014	CS-	0	0
495	LA33	Karin	5plus	170	21.05.2014	CS-	0
497	LA33	Beate	5plus	170	21.05.2014	CS-	0	0
500	LA33	Beate	5plus	170	21.05.2014	CS-	0	0
504	LA33	Karin	10plus	180	21.05.2014	CS-	0
515	LA33	Beate	10plus	180	21.05.2014	CS-	0	0
516	LA43	Karin	In Vivo	In Vivo	21.05.2014	CS-	1
518	LA43	Karin	In Vivo	In Vivo	21.05.2014	CS-	0	0
521	LA43	Karin	In Vivo	In Vivo	21.05.2014	CS-	0
524	LA43	Karin	In Vivo	In Vivo	21.05.2014	CS-	0	0
525	LA43	Karin	In Vivo	In Vivo	21.05.2014	CS-	0
527	LA43	Beate	In Vivo	In Vivo	21.05.2014	CS-	0	0
528	LA43	Beate	In Vivo	In Vivo	21.05.2014	CS-	0	0
529	LA43	Beate	In Vivo	In Vivo	21.05.2014	CS-	0	0
530	LA43	Beate	In Vivo	In Vivo	21.05.2014	CS-	0	0
531	LA43	Beate	In Vivo	In Vivo	21.05.2014	CS-	0	0
